# Supplementary material for: Insulin-like growth factor-1 stimulates regulatory T cells and suppresses autoimmune disease
Source: EMBO Mol Med. 2014 Nov 3;6(11):1423–35. doi: 10.15252/emmm.201303376 (PMC4237469; doi:10.15252/emmm.201303376)
Supplement: Supplementary file 2 [file emmm0006-1423-sd2.xlsx]

## Sheet: Table S1.tsv
Supp.Table 1
Probe Set ID	Fold	Reg.	Gene Symbol	Gene Title
1449099_at	5.87299	up	Lrba	LPS-responsive beige-like anchor
1416731_at	5.41401	up	Top2b	topoisomerase (DNA) II beta
1428681_at	5.0324	up	Gm608	predicted gene 608
1419186_a_at	5.00461	up	St8sia4	ST8 alpha-N-acetyl-neuraminide alpha-2,8-sialyltransferase 4
1455092_at	4.85096	up	LOC100044751 /// Zfp207	hypothetical LOC100044751 /// zinc finger protein 207
1430077_at	4.77696	up	Srsf11	serine/arginine-rich splicing factor 11
1437357_at	4.45032	up	Ythdc2	YTH domain containing 2
1433519_at	4.40817	up	Nucks1	nuclear casein kinase and cyclin-dependent kinase substrate 1
1428210_s_at	4.36855	up	Chuk	conserved helix-loop-helix ubiquitous kinase
1420915_at	4.29015	up	Stat1	signal transducer and activator of transcription 1
1435227_at	4.28803	up	Bcl11b	B-cell leukemia/lymphoma 11B
1434461_at	4.25114	up	Zfp715	zinc finger protein 715
1434394_at	4.25023	up	N4bp2	NEDD4 binding protein 2
1455398_at	4.2461	up	Lrrc8c	leucine rich repeat containing 8 family, member C
1428342_at	4.16339	up	Rcor3	REST corepressor 3
1423103_at	4.07378	up	Rfx5	regulatory factor X, 5 (influences HLA class II expression)
1455778_at	4.05311	up	Zfp192	zinc finger protein 192
1450858_a_at	4.00033	up	Ube2d3	ubiquitin-conjugating enzyme E2D 3 (UBC4/5 homolog, yeast)
1423662_at	3.99245	up	Atp6ap2	ATPase, H+ transporting, lysosomal accessory protein 2
1434843_at	3.94795	up	Fam179b	family with sequence similarity 179, member B
1426877_a_at	3.9239	up	Pbrm1	polybromo 1
1428388_at	3.91881	up	Tnks2	tankyrase, TRF1-interacting ankyrin-related ADP-ribose polymerase 2
1424124_at	3.91337	up	Mospd2	motile sperm domain containing 2
1454701_at	3.90057	up	4930503L19Rik	RIKEN cDNA 4930503L19 gene
1454794_at	3.8421	up	Spast	spastin
1419252_at	3.82694	up	Eps15	epidermal growth factor receptor pathway substrate 15
1435141_at	3.77869	up	Sft2d2	SFT2 domain containing 2
1433561_at	3.77754	up	Acap2	ArfGAP with coiled-coil, ankyrin repeat and PH domains 2
1423781_at	3.77543	up	Nae1	NEDD8 activating enzyme E1 subunit 1
1455597_at	3.76886	up	Map3k2	mitogen-activated protein kinase kinase kinase 2
1451360_at	3.76818	up	Ergic2	ERGIC and golgi 2
1433747_at	3.76612	up	Lnpep	leucyl/cystinyl aminopeptidase
1450937_at	3.70876	up	Lin7c	lin-7 homolog C (C. elegans)
1455034_at	3.70596	up	Nr4a2	nuclear receptor subfamily 4, group A, member 2
1434238_at	3.66807	up	Taf2	TAF2 RNA polymerase II, TATA box binding protein (TBP)-associated factor
1428468_at	3.65546	up	3110043O21Rik	RIKEN cDNA 3110043O21 gene
1429151_at	3.64171	up	Dcaf7	DDB1 and CUL4 associated factor 7
1427991_s_at	3.62949	up	Usp45	ubiquitin specific petidase 45
1452994_at	3.58612	up	Pikfyve	phosphoinositide kinase, FYVE finger containing
1418152_at	3.56169	up	Hmgn5	high-mobility group nucleosome binding domain 5
1424557_at	3.56078	up	Zcchc9	zinc finger, CCHC domain containing 9
1428762_at	3.54814	up	Tab3	TGF-beta activated kinase 1/MAP3K7 binding protein 3
1454923_at	3.53364	up	Iws1	IWS1 homolog (S. cerevisiae)
1436153_a_at	3.53223	up	Zmynd11	zinc finger, MYND domain containing 11
1419083_at	3.52845	up	Tnfsf11	tumor necrosis factor (ligand) superfamily, member 11
1433897_at	3.50908	up	AI597468	expressed sequence AI597468
1420618_at	3.46907	up	Cpeb4	cytoplasmic polyadenylation element binding protein 4
1449668_s_at	3.45503	up	Fnip1	folliculin interacting protein 1
1439824_at	3.45415	up	Chm	choroidermia
1435514_at	3.4388	up	Lztfl1	leucine zipper transcription factor-like 1
1455481_at	3.42316	up	Ids	iduronate 2-sulfatase
1419267_at	3.42109	up	Nfyb	nuclear transcription factor-Y beta
1452176_at	3.38167	up	Nup153	nucleoporin 153
1426819_at	3.37899	up	Hipk3	homeodomain interacting protein kinase 3
1433205_at	3.36756	up	Ndfip2	Nedd4 family interacting protein 2
1453104_at	3.35929	up	Mapk1	mitogen-activated protein kinase 1
1455728_at	3.3257	up	Pten	phosphatase and tensin homolog
1435230_at	3.32289	up	Ankrd12	ankyrin repeat domain 12
1423097_s_at	3.31834	up	Capn7	calpain 7
1451998_at	3.31319	up	Tasp1	taspase, threonine aspartase 1
1426583_at	3.30225	up	Atf2	activating transcription factor 2
1426234_s_at	3.29753	up	Ap1ar	adaptor-related protein complex 1 associated regulatory protein
1435144_at	3.29153	up
1450664_at	3.26563	up	Gabpa	GA repeat binding protein, alpha
1436247_at	3.26304	up	Ints2	integrator complex subunit 2
1455972_x_at	3.2606	up	Hadh	hydroxyacyl-Coenzyme A dehydrogenase
1427990_at	3.25787	up	Usp45	ubiquitin specific petidase 45
1418433_at	3.25543	up	Cab39	calcium binding protein 39
1433858_at	3.25329	up	Lrrc28	leucine rich repeat containing 28
1420119_s_at	3.23532	up	Phf3	PHD finger protein 3
1451669_at	3.23382	up	Ppm1b	protein phosphatase 1B, magnesium dependent, beta isoform
1420021_s_at	3.21191	up	Suz12	suppressor of zeste 12 homolog (Drosophila)
1436089_at	3.21071	up	Ints6	integrator complex subunit 6
1460656_a_at	3.20689	up	Sft2d1	SFT2 domain containing 1
1415827_a_at	3.20317	up	Serp1	stress-associated endoplasmic reticulum protein 1
1448939_at	3.19501	up	Usp25	ubiquitin specific peptidase 25
1417980_a_at	3.19211	up	Insig2	insulin induced gene 2
1455402_at	3.18639	up	Socs7	suppressor of cytokine signaling 7
1434520_at	3.17608	up	Sc5d	sterol-C5-desaturase (fungal ERG3, delta-5-desaturase) homolog (S. cerevisae)
1454843_at	3.16901	up	Prps2	phosphoribosyl pyrophosphate synthetase 2
1433514_at	3.16895	up	Etnk1	ethanolamine kinase 1
1434468_at	3.16729	up	Otud4	OTU domain containing 4
1449217_at	3.14873	up	Casp8ap2	caspase 8 associated protein 2
1452291_at	3.14112	up	Arap2	ArfGAP with RhoGAP domain, ankyrin repeat and PH domain 2
1429771_at	3.12994	up	3110073H01Rik	RIKEN cDNA 3110073H01 gene
1417723_at	3.12729	up	Ube2j1	ubiquitin-conjugating enzyme E2, J1
1454989_at	3.11545	up	Cspp1	centrosome and spindle pole associated protein 1
1417225_at	3.10785	up	Arl6ip5	ADP-ribosylation factor-like 6 interacting protein 5
1440163_at	3.09568	up	Setd3	SET domain containing 3
1451214_at	3.07206	up	Kbtbd2	kelch repeat and BTB (POZ) domain containing 2
1437180_at	3.06486	up	Snrnp48	small nuclear ribonucleoprotein 48 (U11/U12)
1448703_at	3.0647	up	Naa38	N(alpha)-acetyltransferase 38, NatC auxiliary subunit
1443486_at	3.0546	up	Cog7	component of oligomeric golgi complex 7
1448208_at	3.05187	up	Smad1	MAD homolog 1 (Drosophila)
1446148_x_at	3.03919	up	Rbm39	RNA binding motif protein 39
1445201_at	3.0339	up	Zfp53	zinc finger protein 53
1460645_at	3.0251	up	Chordc1	cysteine and histidine-rich domain (CHORD)-containing, zinc-binding protein 1
1433816_at	3.00487	up	Mcart1	mitochondrial carrier triple repeat 1
1435346_at	2.98905	up	Ccdc82	coiled-coil domain containing 82
1452286_at	2.98444	up	Slain2	SLAIN motif family, member 2
1418776_at	2.98375	up	Gbp8	guanylate-binding protein 8
1436585_at	2.97916	up	BB182297	expressed sequence BB182297
1416300_a_at	2.97439	up	Slc25a3	solute carrier family 25 (mitochondrial carrier, phosphate carrier), member 3
1426355_a_at	2.96796	up	6330578E17Rik	RIKEN cDNA 6330578E17 gene
1427683_at	2.96602	up	Egr2	early growth response 2
1454901_at	2.96523	up	Ypel2	yippee-like 2 (Drosophila)
1437735_at	2.95517	up	Ppp1r12a	protein phosphatase 1, regulatory (inhibitor) subunit 12A
1424156_at	2.95154	up	Rbl1	retinoblastoma-like 1 (p107)
1455111_at	2.93165	up	Yipf6	Yip1 domain family, member 6
1421594_a_at	2.92917	up	Sytl2	synaptotagmin-like 2
1426382_at	2.91953	up	Ppm1b	protein phosphatase 1B, magnesium dependent, beta isoform
1416018_at	2.90809	up	Dr1	down-regulator of transcription 1
1423251_at	2.90047	up	Luc7l2	LUC7-like 2 (S. cerevisiae)
1438024_at	2.89864	up
1421065_at	2.89569	up	Jak2	Janus kinase 2
1429251_at	2.89382	up	LOC100503505 /// Prdm2	hypothetical LOC100503505 /// PR domain containing 2, with ZNF domain
1416496_at	2.89274	up	Mrfap1	Morf4 family associated protein 1
1435315_s_at	2.89268	up	Far1	fatty acyl CoA reductase 1
1454990_at	2.89264	up	Arid2	AT rich interactive domain 2 (ARID, RFX-like)
1419657_a_at	2.88836	up	Slc25a36	solute carrier family 25, member 36
1448434_at	2.88654	up	Rnf103	ring finger protein 103
1416094_at	2.88292	up	Adam9	a disintegrin and metallopeptidase domain 9 (meltrin gamma)
1426836_s_at	2.88224	up	Metap1	methionyl aminopeptidase 1
1423304_a_at	2.87609	up	Rnf111	ring finger 111
1423684_at	2.85874	up	Hnrnpk	heterogeneous nuclear ribonucleoprotein K
1431818_at	2.85865	up	1700012B15Rik	RIKEN cDNA 1700012B15 gene
1446158_at	2.85804	up
1433851_at	2.85504	up	Ppp4r2	protein phosphatase 4, regulatory subunit 2
1436499_at	2.84555	up	Sgms1	sphingomyelin synthase 1
1450386_at	2.8378	up	Kpna3	karyopherin (importin) alpha 3
1425972_a_at	2.83573	up	Zfx	zinc finger protein X-linked
1435236_at	2.82956	up	Tceanc	transcription elongation factor A (SII) N-terminal and central domain containing
1452918_at	2.81839	up	D19Ertd737e	DNA segment, Chr 19, ERATO Doi 737, expressed
1430805_s_at	2.80994	up	Rmi1	RMI1, RecQ mediated genome instability 1, homolog (S. cerevisiae)
1449014_at	2.79932	up	Lactb	lactamase, beta
1456440_s_at	2.79603	up	St8sia6	ST8 alpha-N-acetyl-neuraminide alpha-2,8-sialyltransferase 6
1433879_a_at	2.78897	up	Mapk1ip1l	mitogen-activated protein kinase 1 interacting protein 1-like
1455437_at	2.78678	up	Sik3	SIK family kinase 3
1433726_at	2.78162	up	2310035C23Rik	RIKEN cDNA 2310035C23 gene
1451770_s_at	2.77857	up	Dhx9	DEAH (Asp-Glu-Ala-His) box polypeptide 9
1459783_s_at	2.77748	up	Cno	cappuccino
1454626_at	2.77717	up	Cltc	clathrin, heavy polypeptide (Hc)
1436921_at	2.76437	up	Atp7a	ATPase, Cu++ transporting, alpha polypeptide
1434607_at	2.75446	up	Ddx52	DEAD (Asp-Glu-Ala-Asp) box polypeptide 52
1416129_at	2.75139	up	Errfi1	ERBB receptor feedback inhibitor 1
1416908_s_at	2.74736	up	Tsn	translin
1434898_at	2.74441	up	Tnrc6a	trinucleotide repeat containing 6a
1452241_at	2.74171	up	Topbp1	topoisomerase (DNA) II binding protein 1
1453021_at	2.74005	up	Stxbp5	syntaxin binding protein 5 (tomosyn)
1439571_at	2.7365	up	E230008J23Rik	RIKEN cDNA E230008J23 gene
1433711_s_at	2.73019	up	Sesn1	sestrin 1
1424697_at	2.72476	up	Dtwd1	DTW domain containing 1
1434075_at	2.72136	up	BC030336	cDNA sequence BC030336
1431804_a_at	2.71623	up	Sp3	trans-acting transcription factor 3
1416415_a_at	2.70822	up	H2afz	H2A histone family, member Z
1418397_at	2.70145	up	Zfp275	zinc finger protein 275
1457672_at	2.69904	up	Chd9	chromodomain helicase DNA binding protein 9
1452167_at	2.69226	up	2810407C02Rik	RIKEN cDNA 2810407C02 gene
1449664_s_at	2.68594	up	Rnf20	ring finger protein 20
1429043_at	2.67978	up	Smndc1	survival motor neuron domain containing 1
1435430_at	2.67692	up	Trappc10	trafficking protein particle complex 10
1438562_a_at	2.6702	up	Ptpn2	protein tyrosine phosphatase, non-receptor type 2
1442710_at	2.66172	up
1424821_at	2.65998	up	Ndfip1	Nedd4 family interacting protein 1
1434380_at	2.65401	up	Gbp6	guanylate binding protein 6
1423462_at	2.64715	up	Tab2	TGF-beta activated kinase 1/MAP3K7 binding protein 2
1434999_at	2.6444	up	Suv420h1	suppressor of variegation 4-20 homolog 1 (Drosophila)
1420725_at	2.6399	up	Tmlhe	trimethyllysine hydroxylase, epsilon
1433842_at	2.63966	up	Lrrfip1	leucine rich repeat (in FLII) interacting protein 1
1452870_at	2.62681	up	Apaf1	apoptotic peptidase activating factor 1
1425977_a_at	2.62554	up	Slk	STE20-like kinase (yeast)
1426976_at	2.62442	up	Usp47	ubiquitin specific peptidase 47
1428187_at	2.62401	up	Cd47	CD47 antigen (Rh-related antigen, integrin-associated signal transducer)
1433654_at	2.62056	up	Mgea5	meningioma expressed antigen 5 (hyaluronidase)
1428453_at	2.61663	up	Naa30	N(alpha)-acetyltransferase 30, NatC catalytic subunit
1443830_x_at	2.61259	up	Rnf103	ring finger protein 103
1434021_at	2.6085	up	C230096C10Rik	RIKEN cDNA C230096C10 gene
1434189_at	2.60565	up	Stag1	stromal antigen 1
1418071_s_at	2.59111	up	Cdyl	chromodomain protein, Y chromosome-like
1433885_at	2.58687	up	Iqgap2	IQ motif containing GTPase activating protein 2
1438310_at	2.58667	up
1418209_a_at	2.58176	up	Pfn2	profilin 2
1420956_at	2.58018	up	Apc	adenomatosis polyposis coli
1415788_at	2.57728	up	Ublcp1	ubiquitin-like domain containing CTD phosphatase 1
1459981_s_at	2.5745	up	Rsbn1	rosbin, round spermatid basic protein 1
1426999_at	2.57248	up	Zc3h14	zinc finger CCCH type containing 14
1435970_at	2.56245	up	Nlk	nemo like kinase
1454956_at	2.55784	up	Rps6kb1	ribosomal protein S6 kinase, polypeptide 1
1434307_at	2.55402	up	Tmem64	transmembrane protein 64
1433749_at	2.55291	up	Gna13	guanine nucleotide binding protein, alpha 13
1429050_at	2.54554	up	Chic2	cysteine-rich hydrophobic domain 2
1448733_at	2.54135	up	Bmi1	Bmi1 polycomb ring finger oncogene
1429060_at	2.53584	up	Malat1	metastasis associated lung adenocarcinoma transcript 1 (non-coding RNA)
1416509_at	2.52829	up	Tm9sf3	transmembrane 9 superfamily member 3
1450053_at	2.52089	up	Kif2a	kinesin family member 2A
1417007_a_at	2.52011	up	Vps4b	vacuolar protein sorting 4b (yeast)
1433835_at	2.51674	up	Ppp3cb	protein phosphatase 3, catalytic subunit, beta isoform
1435080_x_at	2.51372	up	Sfrs18	serine/arginine-rich splicing factor 18
1428537_at	2.50752	up	Csnk1a1	casein kinase 1, alpha 1
1425149_a_at	2.50509	up	Pdcl	phosducin-like
1459154_at	2.50185	up
1441589_at	2.50143	up
1436191_at	2.4999	up	Arid4a	AT rich interactive domain 4A (RBP1-like)
1436223_at	2.4991	up	Itgb8	integrin beta 8
1452966_at	2.49531	up	Bcl11b	B-cell leukemia/lymphoma 11B
1439456_x_at	2.49108	up	Atp6ap2	ATPase, H+ transporting, lysosomal accessory protein 2
1439631_at	2.48726	up	Zcchc11	zinc finger, CCHC domain containing 11
1420116_s_at	2.48716	up	Golph3	golgi phosphoprotein 3
1423114_at	2.47966	up	Ube2d3	ubiquitin-conjugating enzyme E2D 3 (UBC4/5 homolog, yeast)
1451080_at	2.47945	up	Usp1	ubiquitin specific peptidase 1
1452929_at	2.47698	up	Clip1	CAP-GLY domain containing linker protein 1
1455875_x_at	2.47428	up	Tm9sf2	transmembrane 9 superfamily member 2
1419925_s_at	2.46743	up	Tmx3	thioredoxin-related transmembrane protein 3
1434935_at	2.46665	up	Aak1	AP2 associated kinase 1
1416082_at	2.46385	up	Rab1	RAB1, member RAS oncogene family
1434828_at	2.46081	up	Fam102b	family with sequence similarity 102, member B
1426900_at	2.45741	up	Jmjd1c	jumonji domain containing 1C
1436766_at	2.44917	up	LOC100504012 /// Luc7l2	hypothetical LOC100504012 /// LUC7-like 2 (S. cerevisiae)
1429519_at	2.44822	up	Fpgt	fucose-1-phosphate guanylyltransferase
1426760_at	2.44695	up	Ipo8	importin 8
1435233_at	2.44127	up	Ncoa2	nuclear receptor coactivator 2
1437278_a_at	2.44081	up	Uba2	ubiquitin-like modifier activating enzyme 2
1459853_x_at	2.43878	up
1426956_a_at	2.43149	up	Trp53bp1	transformation related protein 53 binding protein 1
1437542_at	2.4272	up	Ikzf2	IKAROS family zinc finger 2
1460032_at	2.42681	up
1435485_at	2.4195	up	C230096C10Rik	RIKEN cDNA C230096C10 gene
1438221_at	2.41841	up	Fam126b	family with sequence similarity 126, member B
1437690_x_at	2.41833	up	Csnk1d	casein kinase 1, delta
1452908_at	2.41648	up	Dip2a	DIP2 disco-interacting protein 2 homolog A (Drosophila)
1429942_at	2.41374	up	Gmeb1	glucocorticoid modulatory element binding protein 1
1436048_at	2.41331	up	Exoc8	exocyst complex component 8
1419824_a_at	2.41305	up	Aasdh	aminoadipate-semialdehyde dehydrogenase
1434764_at	2.40955	up	Akap11	A kinase (PRKA) anchor protein 11
1451536_at	2.40784	up	Mtfr1	mitochondrial fission regulator 1
1427682_a_at	2.40667	up	Egr2	early growth response 2
1435632_at	2.40437	up	Nufip2	nuclear fragile X mental retardation protein interacting protein 2
1416008_at	2.40169	up	Satb1	special AT-rich sequence binding protein 1
1427043_s_at	2.4002	up	Enox2	ecto-NOX disulfide-thiol exchanger 2
1426799_at	2.39837	up	Rab8b	RAB8B, member RAS oncogene family
1450724_at	2.39818	up	Fam126a	family with sequence similarity 126, member A
1433725_at	2.39742	up	Acvr1b	activin A receptor, type 1B
1438454_at	2.39518	up	Pten	phosphatase and tensin homolog
1452700_s_at	2.39088	up	Kbtbd7	kelch repeat and BTB (POZ) domain containing 7
1434659_at	2.38971	up	Avl9	AVL9 homolog (S. cerevisiase)
1443020_at	2.38591	up	Hmbox1	homeobox containing 1
1439264_x_at	2.38519	up	Lasp1	LIM and SH3 protein 1
1454652_at	2.38353	up	Zranb2	zinc finger, RAN-binding domain containing 2
1460669_at	2.38287	up	Ilf3	interleukin enhancer binding factor 3
1424243_at	2.37669	up	Rwdd4a	RWD domain containing 4A
1434039_at	2.37497	up	Appbp2	amyloid beta precursor protein (cytoplasmic tail) binding protein 2
1432270_a_at	2.373	up	Chmp5	chromatin modifying protein 5
1454656_at	2.37273	up	Spata13	spermatogenesis associated 13
1454711_at	2.37034	up	Trio	triple functional domain (PTPRF interacting)
1436183_at	2.36833	up	Zc3hav1	zinc finger CCCH type, antiviral 1
1415691_at	2.36232	up	Dlg1	discs, large homolog 1 (Drosophila)
1418016_at	2.36016	up	Pum2	pumilio 2 (Drosophila)
1424674_at	2.3589	up	Slc39a6	solute carrier family 39 (metal ion transporter), member 6
1454631_at	2.35181	up	Gtf2a1	general transcription factor II A, 1
1421022_x_at	2.3514	up	Acyp1	acylphosphatase 1, erythrocyte (common) type
1420870_at	2.34586	up	Mllt10	myeloid/lymphoid or mixed-lineage leukemia (trithorax homolog, Drosophila)
1453162_at	2.34061	up	Utp11l	UTP11-like, U3 small nucleolar ribonucleoprotein, (yeast)
1435440_at	2.33958	up	Pdzd8	PDZ domain containing 8
1452649_at	2.33674	up	Rtn4	reticulon 4
1448635_at	2.33464	up	Smc2	structural maintenance of chromosomes 2
1438685_at	2.32878	up	Gm12942 /// Zmym6	predicted gene 12942 /// zinc finger, MYM-type 6
1443153_at	2.32641	up	Trip11	Thyroid hormone receptor interactor 11
1454670_at	2.32256	up	Rere	arginine glutamic acid dipeptide (RE) repeats
1420846_at	2.31773	up	Mrps2	mitochondrial ribosomal protein S2
1460614_at	2.31263	up	Mier3	mesoderm induction early response 1, family member 3
1459854_s_at	2.30352	up	Dynlt3	dynein light chain Tctex-type 3
1460716_a_at	2.30331	up	Cbfb	core binding factor beta
1419879_s_at	2.30024	up	Trim25	tripartite motif-containing 25
1415678_at	2.2982	up	Ppm1a	protein phosphatase 1A, magnesium dependent, alpha isoform
1428900_s_at	2.29735	up	Mett5d1	methyltransferase 5 domain containing 1
1448548_at	2.29677	up	Tulp4	tubby like protein 4
1454650_at	2.29538	up	Trim35	tripartite motif-containing 35
1418342_at	2.29282	up	Rfc1	replication factor C (activator 1) 1
1451980_at	2.29098	up	Casd1	CAS1 domain containing 1
1427162_a_at	2.29005	up	Elk4	ELK4, member of ETS oncogene family
1439102_at	2.28817	up	Bptf	bromodomain PHD finger transcription factor
1434933_at	2.28581	up	Rc3h1	RING CCCH (C3H) domains 1
1435597_at	2.27656	up	Atad5	ATPase family, AAA domain containing 5
1433794_at	2.27485	up	Setx	senataxin
1428998_at	2.27137	up	Phf3	PHD finger protein 3
1434654_at	2.26737	up	Cog3	component of oligomeric golgi complex 3
1448645_at	2.26629	up	Msl3	male-specific lethal 3 homolog (Drosophila)
1437513_a_at	2.2643	up	Serinc1	serine incorporator 1
1435006_s_at	2.26163	up	Abcb7	ATP-binding cassette, sub-family B (MDR/TAP), member 7
1418388_s_at	2.26128	up	Mphosph8	M-phase phosphoprotein 8
1426524_at	2.26066	up	Gnpda2	glucosamine-6-phosphate deaminase 2
1415766_at	2.25852	up	Sec22b	SEC22 vesicle trafficking protein homolog B (S. cerevisiae)
1452661_at	2.25817	up	Tfrc	transferrin receptor
1435547_at	2.25714	up	Mkl2	MKL/myocardin-like 2
1452820_at	2.25188	up	Wdr11	WD repeat domain 11
1436883_at	2.25075	up	Mbtps2	membrane-bound transcription factor peptidase, site 2
1450900_at	2.248	up	Smek2	SMEK homolog 2, suppressor of mek1 (Dictyostelium)
1423982_at	2.24715	up	Srsf10	serine/arginine-rich splicing factor 10
1417771_a_at	2.24542	up	Psmc6	proteasome (prosome, macropain) 26S subunit, ATPase, 6
1434376_at	2.24155	up	Cd44	CD44 antigen
1460179_at	2.23971	up	Dnaja1	DnaJ (Hsp40) homolog, subfamily A, member 1
1435303_at	2.23398	up	Taf4b	TAF4B RNA polymerase II, TATA box binding protein (TBP)-associated factor
1417454_at	2.22918	up	Cul4b	cullin 4B
1456390_at	2.22911	up	Ppp2ca	protein phosphatase 2 (formerly 2A), catalytic subunit, alpha isoform
1418436_at	2.22852	up	Stx7	syntaxin 7
1415700_a_at	2.22741	up	Ssr3	signal sequence receptor, gamma
1425241_a_at	2.22501	up	Wsb1	WD repeat and SOCS box-containing 1
1440247_at	2.22344	up	Phf14	PHD finger protein 14
1433773_at	2.21549	up	Rrm2b	ribonucleotide reductase M2 B (TP53 inducible)
1453271_at	2.21454	up	Phf14	PHD finger protein 14
1433439_at	2.21358	up	Cpne1	copine I
1436844_at	2.21286	up
1451177_at	2.20958	up	Dnajb4	DnaJ (Hsp40) homolog, subfamily B, member 4
1418232_s_at	2.2044	up	Lims1	LIM and senescent cell antigen-like domains 1
1423069_at	2.203	up	Adnp /// Dpm1	activity-dependent neuroprotective protein
1455105_at	2.20083	up	Ptpn12	protein tyrosine phosphatase, non-receptor type 12
1426884_at	2.20003	up	Rmnd5a	required for meiotic nuclear division 5 homolog A (S. cerevisiae)
1451146_at	2.19913	up	Zfp386	zinc finger protein 386 (Kruppel-like)
1435224_at	2.19853	up	Crebbp	CREB binding protein
1420967_at	2.19806	up	Slc25a15	solute carrier family 25 (mitochondrial carrier ornithine transporter), member 15
1434316_at	2.19757	up	Chsy1	chondroitin sulfate synthase 1
1424005_at	2.19229	up	B230219D22Rik	RIKEN cDNA B230219D22 gene
1456245_x_at	2.19037	up	Vamp3	vesicle-associated membrane protein 3
1415741_at	2.18688	up	Tmem165	transmembrane protein 165
1440013_at	2.18648	up
1423050_s_at	2.18538	up	Hnrnpu	heterogeneous nuclear ribonucleoprotein U
1455256_at	2.1812	up	Tnik	TRAF2 and NCK interacting kinase
1422612_at	2.18062	up	Hk2	hexokinase 2
1423167_at	2.17805	up	Mobkl3	MOB1, Mps One Binder kinase activator-like 3 (yeast)
1423782_at	2.17755	up	Mobkl1b	MOB1, Mps One Binder kinase activator-like 1B (yeast)
1439840_at	2.17608	up	Polb	polymerase (DNA directed), beta
1434513_at	2.17517	up	Atp13a3	ATPase type 13A3
1447320_x_at	2.17402	up	Polr1d	polymerase (RNA) I polypeptide D
1434796_at	2.17239	up	Vamp4	vesicle-associated membrane protein 4
1424139_at	2.17197	up	Rap1a	RAS-related protein-1a
1434620_s_at	2.16803	up	Fam13b	family with sequence similarity 13, member B
1416029_at	2.16142	up	Klf10	Kruppel-like factor 10
1417202_s_at	2.15953	up	Uba3	ubiquitin-like modifier activating enzyme 3
1434284_at	2.15642	up	Bdp1	B double prime 1, subunit of RNA polymerase III transcription initiation factor IIIB
1450877_at	2.15536	up	BC005537	cDNA sequence BC005537
1418515_at	2.15502	up	Mtf2	metal response element binding transcription factor 2
1426814_at	2.15248	up	Sec16a	SEC16 homolog A (S. cerevisiae)
1449121_at	2.14815	up	Srsf10	serine/arginine-rich splicing factor 10
1456540_s_at	2.14648	up	Mtmr6	myotubularin related protein 6
1435900_at	2.14534	up	Zbtb43	zinc finger and BTB domain containing 43
1434232_a_at	2.14384	up	2610030H06Rik	RIKEN cDNA 2610030H06 gene
1451179_a_at	2.1401	up	Qk	quaking
1429918_at	2.13229	up	Arhgap20	Rho GTPase activating protein 20
1423620_at	2.12523	up	Cenpq	centromere protein Q
1433649_at	2.11866	up	Kdm1b	lysine (K)-specific demethylase 1B
1418442_at	2.11523	up	Xpo1	exportin 1, CRM1 homolog (yeast)
1418134_at	2.11315	up	Slc25a46	solute carrier family 25, member 46
1426842_at	2.11255	up	Ythdf3	YTH domain family 3
1435008_at	2.11148	up	Slc9a6	solute carrier family 9 (sodium/hydrogen exchanger), member 6
1434477_at	2.1114	up	Heca	headcase homolog (Drosophila)
1454852_at	2.10996	up	Sp1	trans-acting transcription factor 1
1419181_at	2.10683	up	Zfp326	zinc finger protein 326
1448104_at	2.10024	up	Aldh6a1	aldehyde dehydrogenase family 6, subfamily A1
1434001_at	2.09821	up	Ttc9c	tetratricopeptide repeat domain 9C
1435478_at	2.09586	up	Wdr26	WD repeat domain 26
1428651_at	2.09574	up	Klhl24	kelch-like 24 (Drosophila)
1448233_at	2.0944	up	Prnp	prion protein
1460398_at	2.09415	up	Phf8	PHD finger protein 8
1454760_at	2.09133	up	Htatsf1	HIV TAT specific factor 1
1448283_a_at	2.09117	up	Uba2	ubiquitin-like modifier activating enzyme 2
1455899_x_at	2.08833	up	Socs3	suppressor of cytokine signaling 3
1434336_s_at	2.08828	up	Rcor1	REST corepressor 1
1424129_at	2.08051	up	Mfsd1	major facilitator superfamily domain containing 1
1428288_at	2.07859	up	Klf9	Kruppel-like factor 9
1426578_s_at	2.07824	up	Snapin	SNAP-associated protein
1434521_at	2.07398	up	Rfx7	regulatory factor X, 7
1424215_at	2.07361	up	Fundc1	FUN14 domain containing 1
1448248_at	2.072	up	Crk	v-crk sarcoma virus CT10 oncogene homolog (avian)
1427250_at	2.06793	up	Atp2a2	ATPase, Ca++ transporting, cardiac muscle, slow twitch 2
1416982_at	2.06787	up	Foxo1	forkhead box O1
1452703_at	2.06675	up	Ahcyl2	S-adenosylhomocysteine hydrolase-like 2
1444158_at	2.0562	up	Kdm5c	lysine (K)-specific demethylase 5C
1426861_at	2.05577	up	Aftph	aftiphilin
1434283_at	2.05265	up	Arid5b	AT rich interactive domain 5B (MRF1-like)
1434842_s_at	2.0514	up	Upf3b	UPF3 regulator of nonsense transcripts homolog B (yeast)
1429295_s_at	2.05055	up	Trip13	thyroid hormone receptor interactor 13
1447788_s_at	2.04486	up	Tspyl3	TSPY-like 3
1452660_s_at	2.04023	up	Klhl7	kelch-like 7 (Drosophila)
1455149_at	2.03969	up	Sh3rf1	SH3 domain containing ring finger 1
1460182_at	2.03702	up	Snx4	sorting nexin 4
1455534_s_at	2.03665	up	Osbpl11	oxysterol binding protein-like 11
1452052_s_at	2.03609	up	Eif3j	eukaryotic translation initiation factor 3, subunit J
1454874_at	2.0355	up	Btbd7	BTB (POZ) domain containing 7
1435519_at	2.03474	up	Rap1b	RAS related protein 1b
1421858_at	2.03329	up	Adam17	a disintegrin and metallopeptidase domain 17
1452056_s_at	2.03202	up	Ppp3ca	protein phosphatase 3, catalytic subunit, alpha isoform
1449303_at	2.031	up	Sesn3	Sestrin 3
1439526_at	2.0305	up
1428522_at	2.02965	up	Ttf2	transcription termination factor, RNA polymerase II
1434392_at	2.02491	up	Usp34	ubiquitin specific peptidase 34
1428231_at	2.01794	up	Cpsf6	cleavage and polyadenylation specific factor 6
1427887_at	2.01598	up	Rprd1b	regulation of nuclear pre-mRNA domain containing 1B
1454896_at	2.0137	up	Rbpj	recombination signal binding protein for immunoglobulin kappa J region
1418324_at	2.01337	up	Fem1b	feminization 1 homolog b (C. elegans)
1452199_at	2.00752	up	Tmem209	transmembrane protein 209
1450997_at	2.00673	up	Stk17b	serine/threonine kinase 17b (apoptosis-inducing)
1455065_x_at	2.00148	up	Gm8615 /// Gnpda1	glucosamine-6-phosphate deaminase 1 pseudogene
1437131_x_at	6.08187	down	Mrpl11	mitochondrial ribosomal protein L11
1416290_a_at	5.76618	down	Psmc4	proteasome (prosome, macropain) 26S subunit, ATPase, 4
1455283_x_at	5.28603	down	Ndufs8	NADH dehydrogenase (ubiquinone) Fe-S protein 8
1434579_x_at	5.164	down	Ndufs8	NADH dehydrogenase (ubiquinone) Fe-S protein 8
1415739_at	4.91227	down	Rbm42	RNA binding motif protein 42
1436216_s_at	4.77465	down	Inf2	inverted formin, FH2 and WH2 domain containing
1459476_s_at	4.54687	down	Csrp2bp	cysteine and glycine-rich protein 2 binding protein
1448629_at	4.53744	down	Hps4	Hermansky-Pudlak syndrome 4 homolog (human)
1428605_at	4.38575	down	Ccdc124	coiled-coil domain containing 124
1435364_at	4.35999	down	Cyhr1	cysteine and histidine rich 1
1456580_s_at	4.32069	down	Atp5d	ATP synthase, H+ transporting, mitochondrial F1 complex, delta subunit
1436824_x_at	4.22295	down	Rnf26	ring finger protein 26
1450981_at	4.07398	down	Cnn2	calponin 2
1456319_at	4.03987	down
1416910_at	4.03303	down	Dnajc15	DnaJ (Hsp40) homolog, subfamily C, member 15
1416788_a_at	3.93454	down	Idh3g	isocitrate dehydrogenase 3 (NAD+), gamma
1424313_a_at	3.9017	down	Ndufs7	NADH dehydrogenase (ubiquinone) Fe-S protein 7
1448263_a_at	3.89746	down	Cndp2	CNDP dipeptidase 2 (metallopeptidase M20 family)
1433510_x_at	3.89474	down	Rpl36	ribosomal protein L36
1436959_x_at	3.86605	down	Nelf	nasal embryonic LHRH factor
1452000_s_at	3.8543	down	Sars	seryl-aminoacyl-tRNA synthetase
1443837_x_at	3.82217	down	Bcl2	B-cell leukemia/lymphoma 2
1434976_x_at	3.79576	down	Eif4ebp1	eukaryotic translation initiation factor 4E binding protein 1
1439453_x_at	3.7836	down	Rnaseh2c	ribonuclease H2, subunit C
1439439_x_at	3.77423	down	Eef1d	eukaryotic translation elongation factor 1 delta (guanine nucleotide exchange protein)
1460198_a_at	3.75603	down	Psmb3	proteasome (prosome, macropain) subunit, beta type 3
1452069_a_at	3.72243	down	Thap7	THAP domain containing 7
1460308_a_at	3.6716	down	Ict1	immature colon carcinoma transcript 1
1440792_x_at	3.65757	down	Sigmar1	sigma non-opioid intracellular receptor 1
1416520_x_at	3.55406	down	Gm13611 /// Rpl36	predicted gene 13611 /// ribosomal protein L36
1440178_x_at	3.50219	down	Zap70	zeta-chain (TCR) associated protein kinase
1429382_at	3.49225	down	Tomm40l	translocase of outer mitochondrial membrane 40 homolog-like (yeast)
1448771_a_at	3.45558	down	Fth1	ferritin heavy chain 1
1448243_at	3.44656	down	Napa	N-ethylmaleimide sensitive fusion protein attachment protein alpha
1427245_at	3.44425	down	Arfgap1	ADP-ribosylation factor GTPase activating protein 1
1421812_at	3.44305	down	Tapbp	TAP binding protein
1460165_at	3.41371	down	Ppp1ca	protein phosphatase 1, catalytic subunit, alpha isoform
1415966_a_at	3.40659	down	Ndufv1	NADH dehydrogenase (ubiquinone) flavoprotein 1
AFFX-b-ActinMur/M12481_M_at	3.40148	down	Actb	actin, beta
1435802_at	3.39213	down	Zbtb45	zinc finger and BTB domain containing 45
1416217_a_at	3.36332	down	Rpl37a	ribosomal protein L37a
1416567_s_at	3.34809	down	Atp5e	ATP synthase, H+ transporting, mitochondrial F1 complex, epsilon subunit
1443849_x_at	3.34315	down	Urod	uroporphyrinogen decarboxylase
1434814_x_at	3.33459	down	Gpi1	glucose phosphate isomerase 1
1426696_at	3.31971	down	Lrpap1	low density lipoprotein receptor-related protein associated protein 1
1460561_x_at	3.31376	down	Sepw1	selenoprotein W, muscle 1
1439406_x_at	3.29855	down	Fars2	phenylalanine-tRNA synthetase 2 (mitochondrial)
1434858_x_at	3.28615	down	Zfp511	zinc finger protein 511
1456015_x_at	3.25882	down	Ndufv1	NADH dehydrogenase (ubiquinone) flavoprotein 1
1425177_at	3.23799	down	Shmt1	serine hydroxymethyltransferase 1 (soluble)
1445897_s_at	3.23755	down	Ifi35	interferon-induced protein 35
1420765_a_at	3.21581	down	Foxp3	forkhead box P3
1439460_a_at	3.21484	down	Arfgap2	ADP-ribosylation factor GTPase activating protein 2
1423589_at	3.20943	down	Arpc4	actin related protein 2/3 complex, subunit 4
1429667_at	3.20696	down	Pou4f1	POU domain, class 4, transcription factor 1
1434113_a_at	3.19618	down	Rexo4	REX4, RNA exonuclease 4 homolog (S. cerevisiae)
1435734_x_at	3.19407	down	Dus1l	dihydrouridine synthase 1-like (S. cerevisiae)
1428892_at	3.17843	down	Ppil1	peptidylprolyl isomerase (cyclophilin)-like 1
1423687_a_at	3.17824	down	Man2c1	mannosidase, alpha, class 2C, member 1
1441937_s_at	3.15017	down	Pink1	PTEN induced putative kinase 1
1416243_a_at	3.13959	down	Gm10269 /// Rpl35	predicted gene 10269 /// ribosomal protein L35
1454856_x_at	3.1181	down	Rpl35	ribosomal protein L35
1416519_at	3.11436	down	Gm13611 /// Rpl36	predicted gene 13611 /// ribosomal protein L36
1434213_x_at	3.11408	down	Ndufs8	NADH dehydrogenase (ubiquinone) Fe-S protein 8
1434053_x_at	3.10571	down	Atp5k	ATP synthase, H+ transporting, mitochondrial F1F0 complex, subunit e
1419113_at	3.10246	down	Ap1g2	adaptor protein complex AP-1, gamma 2 subunit
1419247_at	3.09047	down	Rgs2	regulator of G-protein signaling 2
1456341_a_at	3.0803	down	Klf9	Kruppel-like factor 9
1416921_x_at	3.07304	down	Aldoa	aldolase A, fructose-bisphosphate
1424806_s_at	3.07167	down	Tmem214	transmembrane protein 214
1438985_x_at	3.06565	down	Otud5	OTU domain containing 5
1434299_x_at	3.06103	down	Ift27	intraflagellar transport 27 homolog (Chlamydomonas)
1447703_x_at	3.06029	down	Zfp593	zinc finger protein 593
1424572_a_at	3.05972	down	H2afy	H2A histone family, member Y
1431228_s_at	3.05406	down	4930526I15Rik	RIKEN cDNA 4930526I15 gene
1450186_s_at	3.05126	down	Gnas	GNAS (guanine nucleotide binding protein, alpha stimulating) complex locus
1455439_a_at	3.01532	down	Lgals1	lectin, galactose binding, soluble 1
1426114_at	3.00139	down	Hnrnpab	heterogeneous nuclear ribonucleoprotein A/B
1452701_x_at	2.99857	down	Uba52	ubiquitin A-52 residue ribosomal protein fusion product 1
1447621_s_at	2.99629	down	Tmem173	transmembrane protein 173
1455211_a_at	2.98901	down	Timm13	translocase of inner mitochondrial membrane 13 homolog (yeast)
1449679_s_at	2.98852	down	Stx5a	syntaxin 5A
1451024_at	2.98773	down	S1pr4	sphingosine-1-phosphate receptor 4
1428405_at	2.98458	down	Hcfc1r1	host cell factor C1 regulator 1 (XPO1-dependent)
1420622_a_at	2.96323	down	Hspa8	heat shock protein 8
1416789_at	2.96086	down	Idh3g	isocitrate dehydrogenase 3 (NAD+), gamma
1452927_x_at	2.95809	down	Tpi1	triosephosphate isomerase 1
1436949_a_at	2.95653	down	Tceb2	transcription elongation factor B (SIII), polypeptide 2
1455385_at	2.94764	down	Exoc6	exocyst complex component 6
1436804_s_at	2.93746	down	Scyl1	SCY1-like 1 (S. cerevisiae)
1439375_x_at	2.93256	down	Aldoa	aldolase A, fructose-bisphosphate
1419835_s_at	2.93065	down	Plec	plectin
1430978_at	2.92772	down	Rps25	ribosomal protein S25
1460701_a_at	2.92581	down	Mrpl52	mitochondrial ribosomal protein L52
1456531_x_at	2.9246	down	Prpf19	PRP19/PSO4 pre-mRNA processing factor 19 homolog (S. cerevisiae)
1438853_x_at	2.92097	down	Ddx54	DEAD (Asp-Glu-Ala-Asp) box polypeptide 54
1448449_at	2.91689	down	Ripk3	receptor-interacting serine-threonine kinase 3
1460349_at	2.88955	down	Prr14	proline rich 14
1435803_a_at	2.88854	down	Eif4e2	eukaryotic translation initiation factor 4E member 2
1428182_at	2.88647	down	Prpsap1	phosphoribosyl pyrophosphate synthetase-associated protein 1
1424165_a_at	2.84845	down	Sharpin	SHANK-associated RH domain interacting protein
1423600_a_at	2.84314	down	Tcof1	Treacher Collins Franceschetti syndrome 1, homolog
1456414_at	2.84162	down	LOC100504145	hypothetical LOC100504145
1435631_x_at	2.83382	down	Exoc6	exocyst complex component 6
1449957_at	2.82854	down	Ptprv	protein tyrosine phosphatase, receptor type, V
1422732_at	2.82115	down	Poldip2	polymerase (DNA-directed), delta interacting protein 2
1456530_x_at	2.81539	down	Elovl1	elongation of very long chain fatty acids (FEN1/Elo2, SUR4/Elo3, yeast)-like 1
1454738_x_at	2.81016	down	Pex6	peroxisomal biogenesis factor 6
1435549_at	2.80872	down	Trpm4	transient receptor potential cation channel, subfamily M, member 4
1452680_at	2.80042	down	Snrpd2	small nuclear ribonucleoprotein D2
1438656_x_at	2.79447	down	Timm17b	translocase of inner mitochondrial membrane 17b
1438957_x_at	2.78801	down	Cds2	CDP-diacylglycerol synthase (phosphatidate cytidylyltransferase) 2
1453729_a_at	2.78125	down	LOC100502825 /// Rpl37	60S ribosomal protein L37-like /// ribosomal protein L37
1423765_at	2.76895	down	Athl1	ATH1, acid trehalase-like 1 (yeast)
1422623_x_at	2.75887	down	Rpl41	ribosomal protein L41
1425684_at	2.74335	down	Akr1b10	aldo-keto reductase family 1, member B10 (aldose reductase)
1416057_at	2.73409	down	Ndufb11	NADH dehydrogenase (ubiquinone) 1 beta subcomplex, 11
1415869_a_at	2.73373	down	Trim28	tripartite motif-containing 28
1455869_at	2.72872	down
1460590_s_at	2.72755	down	LOC100503129 /// Ywhaq	14-3-3 protein theta-like
1450894_a_at	2.72472	down	Ap2m1	adaptor protein complex AP-2, mu1
1454825_at	2.7242	down	1110014N23Rik	RIKEN cDNA 1110014N23 gene
1438948_x_at	2.72265	down	Tspo	translocator protein
1426783_at	2.71923	down	Kat2a	K(lysine) acetyltransferase 2A
1441960_x_at	2.71125	down	5730494M16Rik	RIKEN cDNA 5730494M16 gene
1458335_x_at	2.6937	down	Urm1	ubiquitin related modifier 1 homolog (S. cerevisiae)
1435711_at	2.69159	down	LOC100503186	hypothetical LOC100503186
1450187_a_at	2.68601	down	Galt	galactose-1-phosphate uridyl transferase
1426686_s_at	2.67961	down	Map3k3	mitogen-activated protein kinase kinase kinase 3
1436783_x_at	2.67708	down	Ywhab	tyrosine 3-monooxygenase/tryptophan 5-monooxygenase activation protein, beta
1428465_at	2.6746	down	Tmem147	transmembrane protein 147
1438723_a_at	2.64859	down	Rps10	ribosomal protein S10
1417026_at	2.63705	down	Pfdn1	prefoldin 1
1437085_at	2.63412	down	D630039A03Rik	RIKEN cDNA D630039A03 gene
1448202_x_at	2.63251	down	Prelid1	PRELI domain containing 1
1454611_a_at	2.62612	down	Calm1	calmodulin 1
1448685_at	2.61248	down	2900010M23Rik	RIKEN cDNA 2900010M23 gene
1417665_a_at	2.6096	down	Cpsf1	cleavage and polyadenylation specific factor 1
1438391_x_at	2.60642	down	Hsd17b10	hydroxysteroid (17-beta) dehydrogenase 10
1416399_a_at	2.5881	down	Hmox2	heme oxygenase (decycling) 2
1415763_a_at	2.57996	down	2510006D16Rik /// LOC100505293	RIKEN cDNA 2510006D16 gene /// hypothetical LOC100505293
1416269_at	2.57686	down	Atp5j2	ATP synthase, H+ transporting, mitochondrial F0 complex, subunit F2
1442920_at	2.56982	down	Klf3	Kruppel-like factor 3 (basic)
1435067_at	2.56256	down	B230208H17Rik	RIKEN cDNA B230208H17 gene
1437649_x_at	2.55956	down	Ppib	peptidylprolyl isomerase B
1452648_at	2.55743	down	Tbrg1	transforming growth factor beta regulated gene 1
1443592_at	2.55712	down
1460500_at	2.55508	down	5033421C21Rik	RIKEN cDNA 5033421C21 gene
1437281_x_at	2.54444	down	Xab2	XPA binding protein 2
1416417_a_at	2.53994	down	Ndufb7	NADH dehydrogenase (ubiquinone) 1 beta subcomplex, 7
1419193_a_at	2.53832	down	Gmfg	glia maturation factor, gamma
1455841_s_at	2.53718	down	Grwd1	glutamate-rich WD repeat containing 1
1426486_at	2.53617	down	Ubxn4	UBX domain protein 4
1448180_a_at	2.53197	down	Hn1	hematological and neurological expressed sequence 1
1449800_x_at	2.52276	down	Phf7	PHD finger protein 7
1455084_x_at	2.51479	down	Shmt2	serine hydroxymethyltransferase 2 (mitochondrial)
1422439_a_at	2.51001	down	Cdk4	cyclin-dependent kinase 4
1426762_s_at	2.50234	down	Kdm1a	lysine (K)-specific demethylase 1A
1416294_at	2.5022	down	Scamp3	secretory carrier membrane protein 3
1448784_at	2.4965	down	Taf10	TAF10 RNA polymerase II, TATA box binding protein (TBP)-associated factor
1419631_at	2.49157	down	Was	Wiskott-Aldrich syndrome homolog (human)
1456055_x_at	2.48648	down	Pold1	polymerase (DNA directed), delta 1, catalytic subunit
1452679_at	2.48583	down	Tubb2b	tubulin, beta 2B
1459151_x_at	2.48077	down	Ifi35	interferon-induced protein 35
1439269_x_at	2.47865	down	Mcm7	minichromosome maintenance deficient 7 (S. cerevisiae)
1422828_at	2.46558	down	Cd3d	CD3 antigen, delta polypeptide
1454747_a_at	2.45007	down	Klhdc3	kelch domain containing 3
1457725_at	2.44613	down	Gm8369	Predicted gene 8369
1455546_s_at	2.43134	down	Sf3a2	splicing factor 3a, subunit 2
1450355_a_at	2.42359	down	Capg	capping protein (actin filament), gelsolin-like
1437380_x_at	2.41002	down	Pgd	phosphogluconate dehydrogenase
1430769_s_at	2.40603	down	Fam122a	family with sequence similarity 122, member A
1453207_at	2.40367	down	2900053A13Rik /// LOC100503890	RIKEN cDNA 2900053A13 gene /// hypothetical protein LOC100503890
1424168_a_at	2.39964	down	Capzb	capping protein (actin filament) muscle Z-line, beta
1438563_s_at	2.38952	down	Mrps24	mitochondrial ribosomal protein S24
1428821_at	2.38457	down	Agpat2	1-acylglycerol-3-phosphate O-acyltransferase 2 (lysophosphatidic acid acyltransferase, beta)
1435897_at	2.37986	down	Rpl32	ribosomal protein L32
1424354_at	2.37213	down	Tmem140	transmembrane protein 140
1423728_at	2.37116	down	Eif3l	eukaryotic translation initiation factor 3, subunit L
1460288_a_at	2.36612	down	Ppp4c	protein phosphatase 4, catalytic subunit
1436192_at	2.3657	down	Arfgef2	ADP-ribosylation factor guanine nucleotide-exchange factor 2 (brefeldin A-inhibited)
1448777_at	2.36499	down	Mcm2	minichromosome maintenance deficient 2 mitotin (S. cerevisiae)
1434507_at	2.36079	down	Npepl1	aminopeptidase-like 1
1451910_a_at	2.35593	down	Cd6	CD6 antigen
1429515_at	2.35477	down	Ubr2	ubiquitin protein ligase E3 component n-recognin 2
1422576_at	2.35352	down	Atxn10	ataxin 10
1449738_s_at	2.35271	down	Fam48a	family with sequence similarity 48, member A
1438505_s_at	2.34981	down	LOC100045148 /// Rnasen	ribonuclease 3-like /// ribonuclease III, nuclear
1421754_at	2.348	down	AY036118	cDNA sequence AY036118
1416948_at	2.34127	down	Mrpl23	mitochondrial ribosomal protein L23
1447780_x_at	2.34111	down	Tufm	Tu translation elongation factor, mitochondrial
1438644_x_at	2.33514	down	Commd9	COMM domain containing 9
1438188_x_at	2.33373	down	Slc25a29	solute carrier family 25 (mitochondrial carrier, palmitoylcarnitine transporter), member 29
1437044_a_at	2.32694	down	Gba	glucosidase, beta, acid
1460355_at	2.32603	down	Bud13	BUD13 homolog (yeast)
1440795_x_at	2.32487	down	Rabep2	rabaptin, RAB GTPase binding effector protein 2
1456083_x_at	2.32271	down	Eif3c	eukaryotic translation initiation factor 3, subunit C
1426393_a_at	2.31962	down	Sdf4	stromal cell derived factor 4
1455941_s_at	2.31808	down	Map2k5	mitogen-activated protein kinase kinase 5
1430326_s_at	2.31595	down	Uqcrq	ubiquinol-cytochrome c reductase, complex III subunit VII
1417368_s_at	2.31284	down	Ndufa2	NADH dehydrogenase (ubiquinone) 1 alpha subcomplex, 2
1455787_x_at	2.3097	down	Minpp1	multiple inositol polyphosphate histidine phosphatase 1
1417324_at	2.30634	down	Mast2	microtubule associated serine/threonine kinase 2
1415707_at	2.30456	down	Anapc2	anaphase promoting complex subunit 2
1455235_x_at	2.29984	down	Ldhb	lactate dehydrogenase B
1419803_s_at	2.29666	down	Ccdc12	coiled-coil domain containing 12
1459840_s_at	2.29143	down	Ccdc28b	coiled coil domain containing 28B
1452216_at	2.29044	down	Mcat	malonyl CoA:ACP acyltransferase (mitochondrial)
1456253_s_at	2.28797	down	Klhl17	kelch-like 17 (Drosophila)
1439948_at	2.28669	down	BC046401	cDNA sequence BC046401
1426599_a_at	2.28602	down	Slc2a1	solute carrier family 2 (facilitated glucose transporter), member 1
1450911_at	2.28555	down	Ppib	peptidylprolyl isomerase B
1440819_s_at	2.28143	down	Szt2	seizure threshold 2
1459838_s_at	2.27597	down	Btbd11	BTB (POZ) domain containing 11
1455911_x_at	2.27334	down	Ndufb11	NADH dehydrogenase (ubiquinone) 1 beta subcomplex, 11
1447830_s_at	2.26816	down	Rgs2	regulator of G-protein signaling 2
1448986_x_at	2.26435	down	Dnase2a	deoxyribonuclease II alpha
1442793_s_at	2.25798	down	LOC100046166 /// Tbrg4	protein TBRG4-like /// transforming growth factor beta regulated gene 4
1454839_a_at	2.25582	down	Ccdc84	coiled-coil domain containing 84
1435272_at	2.25415	down	Itpkb	inositol 1,4,5-trisphosphate 3-kinase B
1417365_a_at	2.25413	down	Calm1	calmodulin 1
1420171_s_at	2.25229	down	Myh9	myosin, heavy polypeptide 9, non-muscle
1435395_s_at	2.25017	down	Atp5j2	ATP synthase, H+ transporting, mitochondrial F0 complex, subunit F2
1435056_x_at	2.247	down	Pofut2	protein O-fucosyltransferase 2
1439253_x_at	2.23736	down	Prelid1	PRELI domain containing 1
1437194_x_at	2.23622	down	Lrwd1	leucine-rich repeats and WD repeat domain containing 1
1438026_at	2.23493	down	Zfp560	zinc finger protein 560
1436494_x_at	2.2343	down	Trmt1	TRM1 tRNA methyltransferase 1 homolog (S. cerevisiae)
1428144_at	2.23391	down	Lrwd1	leucine-rich repeats and WD repeat domain containing 1
1454716_x_at	2.23029	down	Cox5b	cytochrome c oxidase, subunit Vb
1460742_at	2.2302	down	Alg3	asparagine-linked glycosylation 3 homolog (yeast, alpha-1,3-mannosyltransferase)
1416224_at	2.22923	down	Zbtb17	zinc finger and BTB domain containing 17
1436812_at	2.22862	down	Fkrp	fukutin related protein
1416056_a_at	2.227	down	Ndufb11	NADH dehydrogenase (ubiquinone) 1 beta subcomplex, 11
1438366_x_at	2.226	down	Clcn3	chloride channel 3
1428189_at	2.22399	down	5730494M16Rik	RIKEN cDNA 5730494M16 gene
1456541_x_at	2.22148	down	Atad3a	ATPase family, AAA domain containing 3A
1415857_at	2.21393	down	Emb	embigin
1436510_a_at	2.21143	down	Lrrfip2	leucine rich repeat (in FLII) interacting protein 2
1436019_a_at	2.21007	down	Trappc1	trafficking protein particle complex 1
1456251_x_at	2.20523	down	Tspo	translocator protein
1455334_at	2.20006	down	Zfp866	zinc finger protein 866
1416663_at	2.19672	down	Ndufa9	NADH dehydrogenase (ubiquinone) 1 alpha subcomplex, 9
1445659_at	2.19157	down
1426267_at	2.1911	down	Zbtb8os	zinc finger and BTB domain containing 8 opposite strand
1454860_x_at	2.19101	down	Dad1	defender against cell death 1
1449575_a_at	2.18958	down	Gstp1	glutathione S-transferase, pi 1
1434773_a_at	2.18833	down	Slc2a1	solute carrier family 2 (facilitated glucose transporter), member 1
1435077_at	2.18492	down	Asxl1	additional sex combs like 1 (Drosophila)
1448057_at	2.18403	down
1460171_at	2.18371	down	Cops5	COP9 (constitutive photomorphogenic) homolog, subunit 5 (Arabidopsis thaliana)
1428263_a_at	2.18259	down	Tceb2	transcription elongation factor B (SIII), polypeptide 2
1451197_s_at	2.18237	down	Gatad2a	GATA zinc finger domain containing 2A
1420124_s_at	2.17616	down	Tcta	T-cell leukemia translocation altered gene
1416234_at	2.17387	down	Lrrc59	leucine rich repeat containing 59
1416564_at	2.16417	down	Sox7	SRY-box containing gene 7
1449024_a_at	2.16137	down	Hexa	hexosaminidase A
1426971_at	2.15744	down	Uba7	ubiquitin-like modifier activating enzyme 7
1440773_at	2.15406	down
1439415_x_at	2.1513	down	Rps21	ribosomal protein S21
1420886_a_at	2.1449	down	Xbp1	X-box binding protein 1
1417585_at	2.14214	down	Nup210	nucleoporin 210
1416045_a_at	2.13899	down	Smarcb1	SWI/SNF related, matrix associated, actin dependent regulator of chromatin, subfamily b, member 1
1460177_at	2.13765	down	Cndp2	CNDP dipeptidase 2 (metallopeptidase M20 family)
1437043_a_at	2.13287	down	Fam125a	family with sequence similarity 125, member A
1417432_a_at	2.13194	down	Gnb1	guanine nucleotide binding protein (G protein), beta 1
1448846_a_at	2.1313	down	Gm10709 /// Gm12508 /// Gm6344 /// LOC100503055 /// LOC100504629 /// Rpl29	predicted gene 10709 /// predicted gene 12508 /// ribosomal protein L29 pseudogene
1447800_x_at	2.13077	down	Tcn2	transcobalamin 2
AFFX-18SRNAMur/X00686_3_at	2.13009	down
1437984_x_at	2.12811	down	Bat1a	HLA-B-associated transcript 1A
1424788_at	2.12762	down	Kri1	KRI1 homolog (S. cerevisiae)
1437022_at	2.12353	down	Ubn2	ubinuclein 2
1415962_at	2.12112	down	Eif3h	eukaryotic translation initiation factor 3, subunit H
1434011_a_at	2.11117	down	Ints5	integrator complex subunit 5
1459522_s_at	2.1074	down	Gyg	glycogenin
1419839_x_at	2.10583	down	Prpf19	PRP19/PSO4 pre-mRNA processing factor 19 homolog (S. cerevisiae)
1438983_x_at	2.09455	down	Vipar	VPS33B interacting protein, apical-basolateral polarity regulator
1460351_at	2.09318	down	S100a11	S100 calcium binding protein A11 (calgizzarin)
1435057_x_at	2.09229	down	Polr1e	polymerase (RNA) I polypeptide E
1451267_at	2.09146	down	Sharpin	SHANK-associated RH domain interacting protein
1417346_at	2.08976	down	Pycard	PYD and CARD domain containing
1419554_at	2.08833	down	Cd47	CD47 antigen (Rh-related antigen, integrin-associated signal transducer)
1443625_at	2.08557	down	Naa40	N(alpha)-acetyltransferase 40, NatD catalytic subunit, homolog (S. cerevisiae)
1416628_at	2.08026	down	Tmem223	transmembrane protein 223
1426845_at	2.07105	down	Pdcd2l	programmed cell death 2-like
1418694_at	2.07078	down	Kcmf1	potassium channel modulatory factor 1
1452454_at	2.0704	down	Sdad1	SDA1 domain containing 1
1416517_at	2.06695	down	Pnpla6	patatin-like phospholipase domain containing 6
1434351_at	2.06575	down	Nup214	nucleoporin 214
1456497_x_at	2.05618	down	Rps10	ribosomal protein S10
AFFX-MURINE_b1_at	2.05419	down
1418280_at	2.05208	down	Klf6	Kruppel-like factor 6
1451262_a_at	2.04816	down	Aimp2	aminoacyl tRNA synthetase complex-interacting multifunctional protein 2
1423054_at	2.0436	down	Wdr1	WD repeat domain 1
1416836_at	2.03874	down	Lrp10	low-density lipoprotein receptor-related protein 10
1436152_a_at	2.03424	down	Hbxip	hepatitis B virus x interacting protein
1425211_at	2.02904	down	Gatc	glutamyl-tRNA(Gln) amidotransferase, subunit C homolog (bacterial)
1447851_x_at	2.02543	down	Atp10a	ATPase, class V, type 10A
1450903_at	2.02439	down	Rad23b	RAD23b homolog (S. cerevisiae)
1418894_s_at	2.02028	down	Pbx2	pre B-cell leukemia transcription factor 2
1428382_at	2.0188	down	Smarcc2	SWI/SNF related, matrix associated, actin dependent regulator of chromatin, subfamily c, member 2
1417718_at	2.01421	down	Eif3g	eukaryotic translation initiation factor 3, subunit G
1436846_x_at	2.01139	down	LOC100503129 /// Ywhaq	14-3-3 protein theta-like
1432828_at	2.00889	down
1459922_at	2.00729	down	AI646383	expressed sequence AI646383
1438116_x_at	2.00691	down	Slc9a3r1	solute carrier family 9 (sodium/hydrogen exchanger), member 3 regulator 1
1438115_a_at	2.00448	down	Slc9a3r1	solute carrier family 9 (sodium/hydrogen exchanger), member 3 regulator 1
1437353_at	2.00374	down	Setd1b	SET domain containing 1B
