# Supplementary material for: Insulin-like growth factor-1 stimulates regulatory T cells and suppresses autoimmune disease
Source: EMBO Mol Med. 2014 Nov 3;6(11):1423–35. doi: 10.15252/emmm.201303376 (PMC4237469; doi:10.15252/emmm.201303376)
Supplement: Supplementary file 3 [file emmm0006-1423-sd3.xlsx]

## Sheet: Table S2
Supp. Table 2
Common Treg signature - IGF-1 regulated genes
Probe Set ID	Fold	Reg.	Gene Symbol	Gene Title
1455034_at	3.70596	up	Nr4a2	nuclear receptor subfamily 4, group A, member 2
1419083_at	3.52845	up	Tnfsf11	tumor necrosis factor (ligand) superfamily, member 11
1451998_at	3.31319	up	Tasp1	taspase, threonine aspartase 1
1427683_at	2.96602	up	Egr2	early growth response 2
1454901_at	2.96523	up	Ypel2	yippee-like 2 (Drosophila)
1436499_at	2.84555	up	Sgms1	sphingomyelin synthase 1
1434380_at	2.65401	up	Gbp6	guanylate binding protein 6
1435970_at	2.56245	up	Nlk	nemo like kinase
1434307_at	2.55402	up	Tmem64	transmembrane protein 64
1436223_at	2.4991	up	Itgb8	integrin beta 8
1452929_at	2.47698	up	Clip1	CAP-GLY domain containing linker protein 1
1437542_at	2.4272	up	Ikzf2	IKAROS family zinc finger 2
1429918_at	2.13229	up	Arhgap20	Rho GTPase activating protein 20
1448233_at	2.0944	up	Prnp	prion protein
1428288_at	2.07859	up	Klf9	Kruppel-like factor 9
1452703_at	2.06675	up	Ahcyl2	S-adenosylhomocysteine hydrolase-like 2
1455149_at	2.03969	up	Sh3rf1	SH3 domain containing ring finger 1
1420765_a_at	3.21581	down	Foxp3	forkhead box P3
1456341_a_at	3.0803	down	Klf9	Kruppel-like factor 9
1455869_at	2.72872	down
1437085_at	2.63412	down	D630039A03Rik	RIKEN cDNA D630039A03 gene
1450355_a_at	2.42359	down	Capg	capping protein (actin filament), gelsolin-like
1415857_at	2.21393	down	Emb	embigin
Treg signature (all genes)
1437637_at	9.73267	up	Phtf2	putative homeodomain transcription factor 2
1415949_at	5.4223	up	Cpe	carboxypeptidase E
1437445_at	4.50969	up	Trpm1	transient receptor potential cation channel, subfamily M, member 1
1455034_at	3.70596	up	Nr4a2	nuclear receptor subfamily 4, group A, member 2
1435554_at	3.68703	up	Tmcc3	transmembrane and coiled coil domains 3
1459866_x_at	3.58505	up	Cyfip1	cytoplasmic FMR1 interacting protein 1
1419083_at	3.52845	up	Tnfsf11	tumor necrosis factor (ligand) superfamily, member 11
1435176_a_at	3.51839	up	Id2	inhibitor of DNA binding 2
1456956_at	3.35122	up	Ikzf2	IKAROS family zinc finger 2
1435323_a_at	3.33906	up	Mboat1	membrane bound O-acyltransferase domain containing 1
1451998_at	3.31319	up	Tasp1	taspase, threonine aspartase 1
1422631_at	3.26624	up	Ahr	aryl-hydrocarbon receptor
1434310_at	3.13572	up	Bmpr2	bone morphogenic protein receptor, type II (serine/threonine kinase)
1455418_at	3.11757	up
1445178_at	3.03895	up	Sh3rf1	SH3 domain containing ring finger 1
1427683_at	2.96602	up	Egr2	early growth response 2
1454901_at	2.96523	up	Ypel2	yippee-like 2 (Drosophila)
1421525_a_at	2.95567	up	Naip5	NLR family, apoptosis inhibitory protein 5
1425145_at	2.95197	up	Il1rl1	interleukin 1 receptor-like 1
1417894_at	2.88273	up	Gpr97	G protein-coupled receptor 97
1455425_at	2.87547	up	Tet1	tet oncogene 1
1439943_at	2.87129	up	Vps54	vacuolar protein sorting 54 (yeast)
1436499_at	2.84555	up	Sgms1	sphingomyelin synthase 1
1427442_a_at	2.83875	up	App	amyloid beta (A4) precursor protein
1430386_at	2.8111	up	E030024N20Rik	peptidylprolyl isomerase A pseudogene 8
1434909_at	2.65536	up	Rragd	Ras-related GTP binding D
1434380_at	2.65401	up	Gbp6	guanylate binding protein 6
1417622_at	2.64229	up	Slc12a2	solute carrier family 12, member 2
1445629_at	2.63492	up	Slc35d1	Solute carrier family 35 (UDP-glucuronic acid/UDP-N-acetylgalactosamine dual transporter), member D1
1439719_at	2.63111	up	Themis	thymocyte selection associated
1420064_s_at	2.5772	up	Tktl1	transketolase-like 1
1435970_at	2.56245	up	Nlk	nemo like kinase
1437067_at	2.5606	up	Phtf2	putative homeodomain transcription factor 2
1434307_at	2.55402	up	Tmem64	transmembrane protein 64
1426775_s_at	2.54251	up	Scamp1	secretory carrier membrane protein 1
1455737_at	2.50986	up	Ppm1h	protein phosphatase 1H (PP2C domain containing)
1436223_at	2.4991	up	Itgb8	integrin beta 8
1454905_at	2.48124	up	Ibtk	inhibitor of Bruton agammaglobulinemia tyrosine kinase
1442445_at	2.47722	up	2610027H17Rik	RIKEN cDNA 2610027H17 gene
1452929_at	2.47698	up	Clip1	CAP-GLY domain containing linker protein 1
1442855_at	2.47518	up	Dopey1	dopey family member 1
1439484_at	2.45873	up	Pde7a	phosphodiesterase 7A
1416118_at	2.43409	up	Trim59	tripartite motif-containing 59
1437542_at	2.4272	up	Ikzf2	IKAROS family zinc finger 2
1422880_at	2.4175	up	Sypl	synaptophysin-like protein
1425470_at	2.34109	up
1419759_at	2.3255	up	Abcb1a	ATP-binding cassette, sub-family B (MDR/TAP), member 1A
1426371_at	2.32386	up	Far1	fatty acyl CoA reductase 1
1433934_at	2.31978	up	Sec24a	Sec24 related gene family, member A (S. cerevisiae)
1433741_at	2.31662	up	Cd38	CD38 antigen
1453586_at	2.28846	up	Entpd1	ectonucleoside triphosphate diphosphohydrolase 1
1437277_x_at	2.27677	up	Tgm2	transglutaminase 2, C polypeptide
1457094_at	2.26785	up	She	src homology 2 domain-containing transforming protein E
1417679_at	2.25542	up	Gfi1	growth factor independent 1
1420895_at	2.24028	up	Tgfbr1	transforming growth factor, beta receptor I
1459668_at	2.21693	up
1434793_at	2.18448	up	Wdr78	WD repeat domain 78
1457342_at	2.16844	up	Ikzf4	IKAROS family zinc finger 4
1438934_x_at	2.1615	up	Sema4a	semaphorin 4A
1422010_at	2.16036	up	Tlr7	toll-like receptor 7
1447541_s_at	2.1515	up	Itgae	integrin alpha E, epithelial-associated
1428107_at	2.13687	up	Sh3bgrl	SH3-binding domain glutamic acid-rich protein like
1429918_at	2.13229	up	Arhgap20	Rho GTPase activating protein 20
1449929_at	2.12859	up	Dynlt3	dynein light chain Tctex-type 3
1450061_at	2.12453	up	Enc1	ectodermal-neural cortex 1
1428393_at	2.11263	up	Nrn1	neuritin 1
1458963_at	2.11064	up	Ttc39b	tetratricopeptide repeat domain 39B
1448233_at	2.0944	up	Prnp	prion protein
1428288_at	2.07859	up	Klf9	Kruppel-like factor 9
1425471_x_at	2.06804	up
1452703_at	2.06675	up	Ahcyl2	S-adenosylhomocysteine hydrolase-like 2
1437421_at	2.06611	up	6330509M05Rik	RIKEN cDNA 6330509M05 gene
1418835_at	2.0657	up	Phlda1	pleckstrin homology-like domain, family A, member 1
1437017_at	2.06144	up	AI480653	expressed sequence AI480653
1455149_at	2.03969	up	Sh3rf1	SH3 domain containing ring finger 1
1428114_at	1.99768	up	Slc14a1	solute carrier family 14 (urea transporter), member 1
1438673_at	1.99643	up	Slc4a7	solute carrier family 4, sodium bicarbonate cotransporter, member 7
1426208_x_at	1.98857	up	Plagl1	pleiomorphic adenoma gene-like 1
1436196_at	1.97709	up	C030046G05	hypothetical protein C030046G05
1424208_at	1.97676	up	Ptger4	prostaglandin E receptor 4 (subtype EP4)
1423350_at	1.97001	up	Socs5	suppressor of cytokine signaling 5
1442811_at	1.95815	up	Rgmb	RGM domain family, member B
1458440_at	1.9486	up	Specc1	sperm antigen with calponin homology and coiled-coil domains 1
1428637_at	1.94419	up	Dyrk2	dual-specificity tyrosine-(Y)-phosphorylation regulated kinase 2
1428113_at	1.93622	up	Tmtc4	transmembrane and tetratricopeptide repeat containing 4
1422836_at	1.92344	up	Mbnl3	muscleblind-like 3 (Drosophila)
1436614_at	1.91617	up
1418203_at	1.89989	up	Pmaip1	phorbol-12-myristate-13-acetate-induced protein 1
1420272_at	1.87871	up	Samhd1	SAM domain and HD domain, 1
1427038_at	1.87649	up	Penk	preproenkephalin
1429559_at	1.87491	up	Gnaq	guanine nucleotide binding protein, alpha q polypeptide
1437393_at	1.87139	up	Prkca	protein kinase C, alpha
1437699_at	1.8681	up	E430014B02Rik	RIKEN cDNA E430014B02 gene
1438169_a_at	1.86188	up	Frmd4b	FERM domain containing 4B
1440440_at	1.85936	up
1452654_at	1.85668	up	Zdhhc2	zinc finger, DHHC domain containing 2
1427040_at	1.85003	up	Mdfic	MyoD family inhibitor domain containing
1434875_a_at	1.84099	up	Hmgn3	high mobility group nucleosomal binding domain 3
1436004_at	1.83017	up	Usp27x	ubiquitin specific peptidase 27, X chromosome
1433542_at	1.82668	up	Inpp5f	inositol polyphosphate-5-phosphatase F
1455665_at	1.82581	up	Lonrf1	LON peptidase N-terminal domain and ring finger 1
1457548_at	1.82004	up	Adamts6	A disintegrin-like and metallopeptidase (reprolysin type) with thrombospondin type 1 motif, 6
1434225_at	1.81869	up	Swap70	SWA-70 protein
1429527_a_at	1.81659	up	Plscr1	phospholipid scramblase 1
1454942_at	1.81309	up	Fam129a	family with sequence similarity 129, member A
1433694_at	1.81178	up	Pde3b	phosphodiesterase 3B, cGMP-inhibited
1429197_s_at	1.80604	up	Rabgap1l	RAB GTPase activating protein 1-like
1419695_at	1.79857	up	St8sia1	ST8 alpha-N-acetyl-neuraminide alpha-2,8-sialyltransferase 1
1428301_at	1.79304	up	ENSMUSG00000068790 /// Gm10128 /// Gm10406 /// Gm2897 /// Gm3373 /// Gm3558 /// Gm3696	predicted gene, ENSMUSG00000068790
1428284_at	1.79006	up	8430427H17Rik	RIKEN cDNA 8430427H17 gene
1423748_at	1.78088	up	Pdk1	pyruvate dehydrogenase kinase, isoenzyme 1
1423747_a_at	1.77997	up	Pdk1	pyruvate dehydrogenase kinase, isoenzyme 1
1420273_x_at	1.77903	up	Samhd1	SAM domain and HD domain, 1
1429159_at	1.77386	up	Itih5	inter-alpha (globulin) inhibitor H5
1427736_a_at	1.76383	up	Ccrl2	chemokine (C-C motif) receptor-like 2
1441727_s_at	1.76102	up	Zfp467	zinc finger protein 467
1452192_at	1.75308	up	Naf1	nuclear assembly factor 1 homolog (S. cerevisiae)
1426215_at	1.74959	up	Ddc	dopa decarboxylase
1417654_at	1.7466	up	Sdc4	syndecan 4
1441975_at	1.74514	up	Acpp	acid phosphatase, prostate
1434073_at	1.74021	up	Gprasp2 /// LOC100504991	G protein-coupled receptor associated sorting protein 2 /// hypothetical LOC100504991
1434830_at	1.73691	up	Mxd1	MAX dimerization protein 1
1460121_at	1.73548	up	9630010G10Rik	RIKEN cDNA 9630010G10 gene
1447873_x_at	1.72717	up	Bid	BH3 interacting domain death agonist
1432103_a_at	1.72567	up	Sh3gl3	SH3-domain GRB2-like 3
1418025_at	1.71878	up	Bhlhe40	basic helix-loop-helix family, member e40
1428643_at	1.71785	up	Mgat5	mannoside acetylglucosaminyltransferase 5
1427568_a_at	1.71269	up	Ift80	intraflagellar transport 80 homolog (Chlamydomonas)
1418483_a_at	1.7119	up	Ggta1	glycoprotein galactosyltransferase alpha 1, 3
1433169_at	1.70939	up	5830456J23Rik	RIKEN cDNA 5830456J23 gene
1427918_a_at	1.70905	up	Rhoq	ras homolog gene family, member Q
1442332_at	1.70832	up
1456509_at	1.70768	up	1110032F04Rik	RIKEN cDNA 1110032F04 gene
1424810_at	1.69774	up	Tasp1	taspase, threonine aspartase 1
1450853_at	1.69575	up	Tle4	transducin-like enhancer of split 4, homolog of Drosophila E(spl)
1426530_a_at	1.69342	up	Klhl5	kelch-like 5 (Drosophila)
1456060_at	1.69255	up	Maf	avian musculoaponeurotic fibrosarcoma (v-maf) AS42 oncogene homolog
1423824_at	1.68961	up	Wls	wntless homolog (Drosophila)
1452815_at	1.67804	up	P2ry10	purinergic receptor P2Y, G-protein coupled 10
1417564_at	1.67231	up	Med7	mediator complex subunit 7
1417090_at	1.66627	up	Rcn1	reticulocalbin 1
1417601_at	1.66151	up	Rgs1	regulator of G-protein signaling 1
1455244_at	1.65698	up	Daam1	dishevelled associated activator of morphogenesis 1
1444283_at	1.65549	up	Gimap7	GTPase, IMAP family member 7
1437363_at	1.65076	up	Homer1	homer homolog 1 (Drosophila)
1415874_at	1.63259	up	Spry1	sprouty homolog 1 (Drosophila)
1422881_s_at	1.63011	up	Sypl	synaptophysin-like protein
1454809_at	1.62883	up	Ncoa7	nuclear receptor coactivator 7
1424015_at	1.6259	up	Dennd5a	DENN/MADD domain containing 5A
1458947_at	1.60487	up
1457528_at	1.59942	up	Slc4a7	solute carrier family 4, sodium bicarbonate cotransporter, member 7
1440192_at	1.59916	up	Ttc39b	tetratricopeptide repeat domain 39B
1434210_s_at	1.59293	up	Lrig1	leucine-rich repeats and immunoglobulin-like domains 1
1422567_at	1.59183	up	Fam129a	family with sequence similarity 129, member A
1426063_a_at	1.5824	up	Gem	GTP binding protein (gene overexpressed in skeletal muscle)
1458218_s_at	1.57195	up	Pde7a	phosphodiesterase 7A
1434277_a_at	1.56951	up	Ypel2	yippee-like 2 (Drosophila)
1434674_at	1.56432	up	Lyst	lysosomal trafficking regulator
1422542_at	1.56426	up	Gpr34	G protein-coupled receptor 34
1431296_at	1.5632	up	Gpr15	G protein-coupled receptor 15
1449310_at	1.56304	up	Ptger2	prostaglandin E receptor 2 (subtype EP2)
1419117_at	1.5517	up	Slc22a2	solute carrier family 22 (organic cation transporter), member 2
1452123_s_at	1.55156	up	Frmd4b	FERM domain containing 4B
1428736_at	1.54084	up	Gramd3	GRAM domain containing 3
1450545_a_at	1.53644	up	Dntt	deoxynucleotidyltransferase, terminal
1444088_at	1.53314	up
1438511_a_at	1.52997	up	1190002H23Rik	RIKEN cDNA 1190002H23 gene
1426818_at	1.52659	up	Arrdc4	arrestin domain containing 4
1426246_at	1.5156	up	Pros1	protein S (alpha)
1437908_a_at	1.49739	up	Ergic1	endoplasmic reticulum-golgi intermediate compartment (ERGIC) 1
1435977_at	1.49614	up	Hdgfrp3	hepatoma-derived growth factor, related protein 3
1448110_at	1.49448	up	Sema4a	semaphorin 4A
1448788_at	1.49328	up	Cd200	CD200 antigen
1428939_s_at	1.48684	up	Gnaq	guanine nucleotide binding protein, alpha q polypeptide
1419758_at	1.48639	up	Abcb1a	ATP-binding cassette, sub-family B (MDR/TAP), member 1A
1421937_at	1.48463	up	Dapp1	dual adaptor for phosphotyrosine and 3-phosphoinositides 1
1427144_at	1.48278	up	Hnrpll	heterogeneous nuclear ribonucleoprotein L-like
1418758_a_at	1.4787	up	Cyth3	cytohesin 3
1426397_at	1.47811	up	Tgfbr2	transforming growth factor, beta receptor II
1433976_at	1.46824	up	Reep3	Receptor accessory protein 3
1428484_at	1.46348	up	Osbpl3	oxysterol binding protein-like 3
1416329_at	1.46153	up	Cyfip1	cytoplasmic FMR1 interacting protein 1
1425518_at	1.45986	up	Rapgef4	Rap guanine nucleotide exchange factor (GEF) 4
1423298_at	1.45695	up	Add3	adducin 3 (gamma)
1429264_at	1.45008	up	C030044B11Rik	RIKEN cDNA C030044B11 gene
1449079_s_at	1.44945	up	St3gal6	ST3 beta-galactoside alpha-2,3-sialyltransferase 6
1453228_at	1.44678	up	Stx11	syntaxin 11
1441761_at	1.44606	up	Sla	Src-like adaptor
1449232_at	1.44402	up	Gata1	GATA binding protein 1
1440041_at	1.44165	up
1424781_at	1.43417	up	Reep3	receptor accessory protein 3
1448931_at	1.41661	up	F2rl1	coagulation factor II (thrombin) receptor-like 1
1456235_at	1.41511	up	BB165335	expressed sequence BB165335
1428834_at	1.4112	up	Dusp4	dual specificity phosphatase 4
1449858_at	1.40791	up	Cd86	CD86 antigen
1433977_at	1.40227	up	Hs3st3b1	heparan sulfate (glucosamine) 3-O-sulfotransferase 3B1
1452217_at	1.39791	up	Ahnak	AHNAK nucleoprotein (desmoyokin)
1452731_x_at	1.3971	up	ENSMUSG00000068790 /// Gm10128 /// Gm2897 /// Gm3002 /// Gm3373 /// Gm3558 /// Gm3696 /// Gm8348	predicted gene, ENSMUSG00000068790
1436423_at	1.39048	up	Themis	thymocyte selection associated
1428967_at	1.3874	up	Igf1r	insulin-like growth factor I receptor
1452127_a_at	1.38639	up	Ptpn13	protein tyrosine phosphatase, non-receptor type 13
1434438_at	1.38523	up	Samhd1	SAM domain and HD domain, 1
1458099_at	1.38465	up
1456609_at	1.38114	up	Camk2n1	calcium/calmodulin-dependent protein kinase II inhibitor 1
1435952_at	1.38081	up	LOC100503222	hypothetical LOC100503222
1428283_at	1.37896	up	Cyp2s1	cytochrome P450, family 2, subfamily s, polypeptide 1
1444089_at	1.37621	up	Spnb2	spectrin beta 2
1455287_at	1.37598	up	Cdk6	cyclin-dependent kinase 6
1420692_at	1.37537	up	Il2ra	interleukin 2 receptor, alpha chain
1428329_a_at	1.37446	up	Ift80	intraflagellar transport 80 homolog (Chlamydomonas)
1423756_s_at	1.37226	up	Igfbp4	insulin-like growth factor binding protein 4
1420760_s_at	1.36986	up	Ndrg1	N-myc downstream regulated gene 1
1427202_at	1.36829	up	4833442J19Rik	RIKEN cDNA 4833442J19 gene
1416359_at	1.36738	up	Snx18	sorting nexin 18
1457198_at	1.36348	up	Nrp1	neuropilin 1
1437219_at	1.35319	up
1443284_at	1.35256	up
1419060_at	1.35102	up	Gzmb	granzyme B
1439361_at	1.34601	up	LOC100504522	hypothetical LOC100504522
1434690_at	1.34536	up	Lclat1	lysocardiolipin acyltransferase 1
1421871_at	1.34203	up	Sh3bgrl	SH3-binding domain glutamic acid-rich protein like
1455095_at	1.34162	up	Hist2h2be	histone cluster 2, H2be
1437434_a_at	1.33886	up	Wls	wntless homolog (Drosophila)
1453181_x_at	1.33593	up	Plscr1	phospholipid scramblase 1
1438712_at	1.33156	up	Dennd2d	DENN/MADD domain containing 2D
1455170_at	1.32681	up	2810001G20Rik	RIKEN cDNA 2810001G20 gene
1424030_at	1.32568	up	Grhl1	grainyhead-like 1 (Drosophila)
1426576_at	1.3233	up	Sgms1	sphingomyelin synthase 1
1451508_at	1.32029	up	Larp1b	La ribonucleoprotein domain family, member 1B
1454762_at	1.31881	up	Xkrx	X Kell blood group precursor related X linked
1459914_at	1.31432	up	Mcart6	mitochondrial carrier triple repeat 6
1449550_at	1.31312	up	Myo1c	myosin IC
1439764_s_at	1.31311	up	Igf2bp2	insulin-like growth factor 2 mRNA binding protein 2
1454788_at	1.30944	up	Arl4c	ADP-ribosylation factor-like 4C
1437111_at	1.30686	up	Zc3h12c	zinc finger CCCH type containing 12C
1417874_at	1.30299	up	Tmem9b	TMEM9 domain family, member B
1443932_at	1.30232	up	Klhdc1	kelch domain containing 1
1437506_at	1.3015	up	Adamts6	a disintegrin-like and metallopeptidase (reprolysin type) with thrombospondin type 1 motif, 6
1420965_a_at	1.30013	up	Enc1	ectodermal-neural cortex 1
1457780_at	1.29776	up	Stx11	syntaxin 11
1448943_at	1.29621	up	Nrp1	neuropilin 1
1459238_at	1.29557	up
1450389_s_at	1.29439	up	Pip5k1b	phosphatidylinositol-4-phosphate 5-kinase, type 1 beta
1443354_at	1.28964	up
1433595_at	1.28903	up	Slc35d1	solute carrier family 35 (UDP-glucuronic acid/UDP-N-acetylgalactosamine dual transporter), member D1
1450357_a_at	1.28871	up	Ccr6	chemokine (C-C motif) receptor 6
1427094_at	1.28528	up	Pole2	polymerase (DNA directed), epsilon 2 (p59 subunit)
1427095_at	1.28278	up	Cdcp1	CUB domain containing protein 1
1426766_at	1.28157	up	6330403K07Rik	RIKEN cDNA 6330403K07 gene
1433110_at	1.2813	up	5830474E16Rik	RIKEN cDNA 5830474E16 gene
1436212_at	1.27636	up	Tmem71	transmembrane protein 71
1447757_x_at	1.27309	up	Inpp5f	inositol polyphosphate-5-phosphatase F
1420788_at	1.26827	up	Klrg1	killer cell lectin-like receptor subfamily G, member 1
1449235_at	1.26656	up	Fasl	Fas ligand (TNF superfamily, member 6)
1419334_at	1.26377	up	Ctla4	cytotoxic T-lymphocyte-associated protein 4
1457707_at	1.26194	up	Mctp2	multiple C2 domains, transmembrane 2
1447314_at	1.25944	up
1435244_at	1.25428	up	Vav2	vav 2 oncogene
1419112_at	1.25304	up	Nlk	nemo like kinase
1448659_at	1.24729	up	Casp7	caspase 7
1441946_at	1.24667	up	Itih5	inter-alpha (globulin) inhibitor H5
1426462_at	1.24323	up	Gphn	gephyrin
1435787_at	1.23936	up	Ppm1l	protein phosphatase 1 (formerly 2C)-like
1421223_a_at	1.23906	up	Anxa4	annexin A4
1448546_at	1.23631	up	Rassf3	Ras association (RalGDS/AF-6) domain family member 3
1424097_at	1.23527	up	Elovl7	ELOVL family member 7, elongation of long chain fatty acids (yeast)
1446621_at	1.23252	up
1453119_at	1.23247	up	Otud1	OTU domain containing 1
1456735_x_at	1.23119	up	Acpl2	acid phosphatase-like 2
1458159_at	1.23024	up
1438012_at	1.22883	up	Ppm1l	protein phosphatase 1 (formerly 2C)-like
1448485_at	1.227	up	Ggt1	gamma-glutamyltransferase 1
1438466_at	1.22389	up	Dnahc7b	dynein, axonemal, heavy chain 7B
1429184_at	1.22091	up	Gvin1	GTPase, very large interferon inducible 1
1454709_at	1.2194	up	Tmem64	transmembrane protein 64
1420549_at	1.21433	up	Gbp1	guanylate binding protein 1
1459091_at	1.21399	up
1439569_at	1.21026	up	Gpr83	G protein-coupled receptor 83
1434903_s_at	1.20775	up	Il1rl2	interleukin 1 receptor-like 2
1455898_x_at	1.20505	up	Slc2a3	solute carrier family 2 (facilitated glucose transporter), member 3
1456467_s_at	1.19995	up	Nlk	nemo like kinase
1433908_a_at	1.19374	up	Cttn	cortactin
1416041_at	1.18603	up	Sgk1	serum/glucocorticoid regulated kinase 1
1418829_a_at	1.1827	up	Eno2	enolase 2, gamma neuronal
1437829_s_at	1.1825	up	Eef2k	eukaryotic elongation factor-2 kinase
1420700_s_at	1.1781	up	Folr4	folate receptor 4 (delta)
1438045_at	1.17486	up	Eea1	early endosome antigen 1
1447854_s_at	1.1746	up	Hist2h2be	histone cluster 2, H2be
1441045_at	1.16545	up	Ddx43	DEAD (Asp-Glu-Ala-Asp) box polypeptide 43
1449893_a_at	1.15522	up	Lrig1	leucine-rich repeats and immunoglobulin-like domains 1
1435342_at	1.15375	up	Kcnk6	potassium inwardly-rectifying channel, subfamily K, member 6
1424034_at	1.1515	up	Rora	RAR-related orphan receptor alpha
1418392_a_at	1.15092	up	Gbp3	guanylate binding protein 3
1433795_at	1.14934	up	Tgfbr3	transforming growth factor, beta receptor III
1435771_at	1.14893	up	Plcb4	phospholipase C, beta 4
1434109_at	1.14022	up	Sh3bgrl2	SH3 domain binding glutamic acid-rich protein like 2
1455297_at	1.1402	up	Spin2	spindlin family, member 2
1418402_at	1.13655	up	Adam19	a disintegrin and metallopeptidase domain 19 (meltrin beta)
1438171_x_at	1.13621	up	Mettl9	methyltransferase like 9
1448568_a_at	1.13487	up	Slc20a1	solute carrier family 20, member 1
1441375_at	1.13219	up
1435338_at	1.13106	up	Cdk6	cyclin-dependent kinase 6
1438125_at	1.13022	up	C230085N15Rik	RIKEN cDNA C230085N15 gene
1454734_at	1.12832	up	Lef1	lymphoid enhancer binding factor 1
1428644_at	1.12446	up	Mgat5	mannoside acetylglucosaminyltransferase 5
1428071_at	1.12402	up	1110038D17Rik	RIKEN cDNA 1110038D17 gene
1457178_at	1.12063	up
1422231_a_at	1.11769	up	Tnfrsf25	tumor necrosis factor receptor superfamily, member 25
1457701_at	1.11649	up	Tmem136	transmembrane protein 136
1435580_at	1.11585	up	C230081A13Rik	RIKEN cDNA C230081A13 gene
1452367_at	1.11099	up	Coro2a	coronin, actin binding protein 2A
1424112_at	1.10582	up	Igf2r	insulin-like growth factor 2 receptor
1427167_at	1.10211	up	Armcx4 /// LOC100504837	armadillo repeat containing, X-linked 4 /// armadillo repeat-containing X-linked protein 5-like
1437052_s_at	1.0958	up	Slc2a3	solute carrier family 2 (facilitated glucose transporter), member 3
1452789_at	1.09571	up	Snn	stannin
1455917_at	1.09424	up	Ntrk3	neurotrophic tyrosine kinase, receptor, type 3
1422706_at	1.09079	up	Pmepa1	prostate transmembrane protein, androgen induced 1
1427417_at	1.09016	up	Scml4	sex comb on midleg-like 4 (Drosophila)
1449216_at	1.08651	up	Itgae	integrin alpha E, epithelial-associated
1424029_at	1.08648	up	Tspyl4	TSPY-like 4
1428626_at	1.08299	up	Lysmd2	LysM, putative peptidoglycan-binding, domain containing 2
1433735_a_at	1.08227	up	Tmem64	transmembrane protein 64
1451574_at	1.08224	up	Bcl9	B-cell CLL/lymphoma 9
1443192_at	1.07909	up	Themis	Thymocyte selection associated
1458504_at	1.07706	up	Zc3h12d	zinc finger CCCH type containing 12D
1428485_at	1.07292	up	Car12	carbonic anyhydrase 12
1429274_at	1.0655	up	Lypd6b	LY6/PLAUR domain containing 6B
1427363_at	1.06542	up
1450388_s_at	1.05608	up	Twsg1	twisted gastrulation homolog 1 (Drosophila)
1435086_s_at	1.05426	up	Klhdc2	kelch domain containing 2
1452982_at	1.05284	up	Igf1r	insulin-like growth factor I receptor
1419043_a_at	1.05272	up	Iigp1	interferon inducible GTPase 1
1456174_x_at	1.04662	up	Ndrg1	N-myc downstream regulated gene 1
1444559_at	1.04428	up	Phtf2	Putative homeodomain transcription factor 2
1424111_at	1.03942	up	Igf2r	insulin-like growth factor 2 receptor
1451264_at	1.03667	up	Frmd6	FERM domain containing 6
1423902_s_at	1.03319	up	Arhgef12	Rho guanine nucleotide exchange factor (GEF) 12
1455746_at	1.03284	up	Kif13a	kinesin family member 13A
1435226_at	1.02964	up	Rnf19b	ring finger protein 19B
1426575_at	1.02313	up	Sgms1	sphingomyelin synthase 1
1435800_a_at	1.02232	up	Csda	cold shock domain protein A
1422603_at	1.01853	up	Rnase4	ribonuclease, RNase A family 4
1426743_at	1.01594	up	Appl2	adaptor protein, phosphotyrosine interaction, PH domain and leucine zipper containing 2
1426037_a_at	1.01586	up	Rgs16	regulator of G-protein signaling 16
1445837_at	1.01167	up
1436990_s_at	1.01158	up	Chchd10	coiled-coil-helix-coiled-coil-helix domain containing 10
1424463_at	1.00702	up	Mfsd6	major facilitator superfamily domain containing 6
1419208_at	1.00545	up	Map3k8	mitogen-activated protein kinase kinase kinase 8
1433825_at	1.00315	up	Ntrk3	neurotrophic tyrosine kinase, receptor, type 3
1420404_at	1.00287	up	Cd86	CD86 antigen
1441891_x_at	5.49613	down	Elovl7	ELOVL family member 7, elongation of long chain fatty acids (yeast)
1449283_a_at	5.03872	down	Mapk12	mitogen-activated protein kinase 12
1418932_at	4.85101	down	Nfil3	nuclear factor, interleukin 3, regulated
1415812_at	4.70696	down	Gsn	gelsolin
1438470_at	4.56174	down	Socs2	suppressor of cytokine signaling 2
1437745_at	4.36121	down	Chd7	chromodomain helicase DNA binding protein 7
1420159_at	4.12808	down	Myo1e	myosin IE
1449602_at	4.10169	down
1455747_at	4.09797	down	Ggt5	gamma-glutamyltransferase 5
1431213_a_at	3.9507	down	Gm3579	predicted gene 3579
1433471_at	3.67062	down	Tcf7	transcription factor 7, T-cell specific
1456878_at	3.63412	down	AI646023	expressed sequence AI646023
1420353_at	3.4901	down	Lta	lymphotoxin A
1449078_at	3.37215	down	St3gal6	ST3 beta-galactoside alpha-2,3-sialyltransferase 6
1418084_at	3.26911	down	Nrp1	neuropilin 1
1438635_x_at	3.26072	down	B930041F14Rik	RIKEN cDNA B930041F14 gene
1451763_at	3.228	down	Cnga1	cyclic nucleotide gated channel alpha 1
1422272_at	3.22606	down	Phxr4	per-hexamer repeat gene 4
1420765_a_at	3.21581	down	Foxp3	forkhead box P3
1453788_at	3.20341	down
1451012_a_at	3.13451	down	Csda	cold shock domain protein A
1452583_s_at	3.09372	down	Galm	galactose mutarotase
1456341_a_at	3.0803	down	Klf9	Kruppel-like factor 9
1417513_at	3.06284	down	Evi5	ecotropic viral integration site 5
1457915_at	2.88088	down	4833442J19Rik	RIKEN cDNA 4833442J19 gene
1416410_at	2.80666	down	Pafah1b3	platelet-activating factor acetylhydrolase, isoform 1b, subunit 3
1429764_at	2.74427	down	Fam101b	family with sequence similarity 101, member B
1448026_at	2.73827	down	Chd7	chromodomain helicase DNA binding protein 7
1448759_at	2.73575	down	Il2rb	interleukin 2 receptor, beta chain
1455869_at	2.72872	down
1448613_at	2.65615	down	Ecm1	extracellular matrix protein 1
1459098_at	2.64273	down
1437085_at	2.63412	down	D630039A03Rik	RIKEN cDNA D630039A03 gene
1444064_at	2.57924	down	Samhd1	SAM domain and HD domain, 1
1439036_a_at	2.57832	down	Atp1b1	ATPase, Na+/K+ transporting, beta 1 polypeptide
1424067_at	2.54266	down	Icam1	intercellular adhesion molecule 1
1417094_at	2.52274	down	Acot7	acyl-CoA thioesterase 7
1423333_at	2.48786	down	Ergic1	endoplasmic reticulum-golgi intermediate compartment (ERGIC) 1
1450355_a_at	2.42359	down	Capg	capping protein (actin filament), gelsolin-like
1451644_a_at	2.37834	down	H2-gs10 /// H2-Q6 /// LOC68395	MHC class I like protein GS10
1419328_at	2.3668	down	Sema4f	sema domain, immunoglobulin domain (Ig), TM domain, and short cytoplasmic domain
1421891_at	2.35383	down	St3gal2	ST3 beta-galactoside alpha-2,3-sialyltransferase 2
1429314_at	2.34143	down	Syt11	synaptotagmin XI
1424760_a_at	2.33032	down	Smyd2	SET and MYND domain containing 2
1423686_a_at	2.31311	down	Prr13	proline rich 13
1458802_at	2.2659	down	Hivep3	human immunodeficiency virus type I enhancer binding protein 3
1436398_at	2.21771	down
1415857_at	2.21393	down	Emb	embigin
1423326_at	2.21323	down	Entpd1	ectonucleoside triphosphate diphosphohydrolase 1
1416021_a_at	2.16633	down	Fabp5 /// Gm3601	fatty acid binding protein 5, epidermal /// predicted gene 3601
1421299_a_at	2.14792	down	Lef1	lymphoid enhancer binding factor 1
1455555_at	2.13796	down	Vipr1	vasoactive intestinal peptide receptor 1
1423415_at	2.13591	down	Gpr83	G protein-coupled receptor 83
1440760_at	2.13295	down
1417951_at	2.10544	down	Eno3	enolase 3, beta muscle
1447012_at	2.09859	down	Gm10791	predicted gene 10791
1440536_at	2.07636	down
1438475_at	2.07018	down	AB124611	cDNA sequence AB124611
1449109_at	2.06171	down	Socs2	suppressor of cytokine signaling 2
1437467_at	2.01933	down	Alcam	activated leukocyte cell adhesion molecule
1420351_at	2.01335	down	Tnfrsf4	tumor necrosis factor receptor superfamily, member 4
1442504_at	1.98949	down
1425084_at	1.97507	down	Gimap7	GTPase, IMAP family member 7
1423626_at	1.96583	down	Dst	dystonin
1460678_at	1.96155	down	Klhdc2	kelch domain containing 2
1418131_at	1.96099	down	Samhd1	SAM domain and HD domain, 1
1418257_at	1.93929	down	Slc12a7	solute carrier family 12, member 7
1424585_at	1.93611	down	Ranbp10	RAN binding protein 10
1436271_at	1.93163	down	Apol7b /// Apol7e	apolipoprotein L 7b /// apolipoprotein L 7e
1418216_at	1.92437	down	Ggt5	gamma-glutamyltransferase 5
1444275_at	1.92032	down
1438121_at	1.90241	down	Sec24a	Sec24 related gene family, member A (S. cerevisiae)
1420888_at	1.89298	down	Bcl2l1	BCL2-like 1
1434034_at	1.88256	down	Cerk	ceramide kinase
1416708_a_at	1.86779	down	Gramd1a	GRAM domain containing 1A
1440312_at	1.86567	down	Elovl7	ELOVL family member 7, elongation of long chain fatty acids (yeast)
1436491_at	1.85497	down	Gm11346	X-linked lymphocyte-regulated 5 pseudogene
1459870_x_at	1.83443	down
1435640_x_at	1.8258	down	A130040M12Rik	RIKEN cDNA A130040M12 gene
1444993_at	1.81662	down	Gm7420	predicted gene 7420
1445600_at	1.79347	down
1451006_at	1.77611	down	Xdh	xanthine dehydrogenase
1424923_at	1.7756	down	Serpina3g	serine (or cysteine) peptidase inhibitor, clade A, member 3G
1435436_at	1.77349	down	Epas1	endothelial PAS domain protein 1
1418507_s_at	1.75975	down	Socs2	suppressor of cytokine signaling 2
1417382_at	1.75773	down	Entpd5	ectonucleoside triphosphate diphosphohydrolase 5
1460469_at	1.75346	down	Tnfrsf9	tumor necrosis factor receptor superfamily, member 9
1453568_at	1.7532	down	Dapl1	death associated protein-like 1
1419194_s_at	1.74402	down	Gmfg	glia maturation factor, gamma
1424584_a_at	1.72525	down	Ranbp10	RAN binding protein 10
1445452_at	1.70397	down	Traf1	TNF receptor-associated factor 1
1446167_at	1.70269	down
1441926_x_at	1.67774	down	Tmie	transmembrane inner ear
1434473_at	1.67626	down	Slc16a5	solute carrier family 16 (monocarboxylic acid transporters), member 5
1420731_a_at	1.66919	down	Csrp2	cysteine and glycine-rich protein 2
1440157_at	1.66832	down
1435133_at	1.66727	down	Ugcg	UDP-glucose ceramide glucosyltransferase
1440842_at	1.65853	down	C230085N15Rik	RIKEN cDNA C230085N15 gene
1451634_at	1.65562	down	Airn	antisense Igf2r RNA
1455265_a_at	1.63819	down	Rgs16	regulator of G-protein signaling 16
1426043_a_at	1.6335	down	Capn3	calpain 3
1419649_s_at	1.62131	down	Myo1c	myosin IC
1418126_at	1.61786	down	Ccl5	chemokine (C-C motif) ligand 5
1450395_at	1.61654	down	Slc22a5	solute carrier family 22 (organic cation transporter), member 5
1416022_at	1.6093	down	Fabp5	fatty acid binding protein 5, epidermal
1438439_at	1.60513	down	Gpr171	G protein-coupled receptor 171
1447849_s_at	1.6017	down	Maf	avian musculoaponeurotic fibrosarcoma (v-maf) AS42 oncogene homolog
1442100_at	1.59879	down	Inpp5f	inositol polyphosphate-5-phosphatase F
1416531_at	1.58629	down	Gsto1	glutathione S-transferase omega 1
1427515_at	1.58197	down	Pion	pigeon homolog (Drosophila)
1434980_at	1.58146	down	Pik3r5	phosphoinositide-3-kinase, regulatory subunit 5, p101
1416225_at	1.55664	down	Adh1	alcohol dehydrogenase 1 (class I)
1460245_at	1.55626	down	Klrd1	killer cell lectin-like receptor, subfamily D, member 1
1417216_at	1.54706	down	Pim2	proviral integration site 2
1449222_at	1.54289	down	Ebi3	Epstein-Barr virus induced gene 3
1433657_at	1.54058	down	Fam78a	family with sequence similarity 78, member A
1456022_at	1.53496	down	Hipk2	homeodomain interacting protein kinase 2
1422478_a_at	1.52142	down	Acss2	acyl-CoA synthetase short-chain family member 2
1452094_at	1.5043	down	P4ha1	procollagen-proline, 2-oxoglutarate 4-dioxygenase (proline 4-hydroxylase), alpha 1 polypeptide
1438724_at	1.49938	down	Osbpl3	oxysterol binding protein-like 3
1437110_at	1.49896	down	2810474O19Rik	RIKEN cDNA 2810474O19 gene
1449824_at	1.49588	down	Prg4	proteoglycan 4 (megakaryocyte stimulating factor, articular superficial zone protein)
1429390_at	1.49347	down	Acpl2	acid phosphatase-like 2
1437406_x_at	1.47272	down	Igfbp4	insulin-like growth factor binding protein 4
1428938_at	1.46877	down	Gnaq	guanine nucleotide binding protein, alpha q polypeptide
1448770_a_at	1.46485	down	Atpif1	ATPase inhibitory factor 1
1438932_at	1.46472	down	Rasgrp2	RAS, guanyl releasing protein 2
1418099_at	1.46342	down	Tnfrsf1b	tumor necrosis factor receptor superfamily, member 1b
1436649_at	1.45564	down	Ikzf3	IKAROS family zinc finger 3
1416419_s_at	1.44961	down	Gabarapl1	gamma-aminobutyric acid (GABA) A receptor-associated protein-like 1
1424780_a_at	1.44913	down	Reep3	receptor accessory protein 3
1457656_s_at	1.43322	down	C230085N15Rik	RIKEN cDNA C230085N15 gene
1437356_at	1.4148	down	Gpr183	G protein-coupled receptor 183
1422438_at	1.40774	down	Ephx1	epoxide hydrolase 1, microsomal
1418057_at	1.40599	down	Tiam1	T-cell lymphoma invasion and metastasis 1
1438274_at	1.40356	down	Ikzf4	IKAROS family zinc finger 4
1424965_at	1.39356	down	Lpxn	leupaxin
1455549_at	1.38844	down	Sestd1	SEC14 and spectrin domains 1
1419202_at	1.38748	down	Cst7	cystatin F (leukocystatin)
1439814_at	1.38591	down	Atp8b4	ATPase, class I, type 8B, member 4
1421457_a_at	1.38171	down	Samsn1	SAM domain, SH3 domain and nuclear localization signals, 1
1455646_at	1.3774	down	2010004M13Rik	RIKEN cDNA 2010004M13 gene
1453572_a_at	1.37466	down	Plp2	proteolipid protein 2
1439449_at	1.37371	down	Satb1	special AT-rich sequence binding protein 1
1425571_at	1.37089	down	Slamf1	signaling lymphocytic activation molecule family member 1
1417171_at	1.36744	down	Itk	IL2-inducible T-cell kinase
1434601_at	1.35621	down	Amigo2	adhesion molecule with Ig like domain 2
1455613_at	1.35314	down	E130308A19Rik	RIKEN cDNA E130308A19 gene
1428357_at	1.35271	down	2610019F03Rik	RIKEN cDNA 2610019F03 gene
1417928_at	1.3523	down	Pdlim4	PDZ and LIM domain 4
1455664_at	1.35016	down	Rtn4rl1	reticulon 4 receptor-like 1
1455805_x_at	1.34497	down	Ccdc22	coiled-coil domain containing 22
1426794_at	1.34049	down	Ptprs	protein tyrosine phosphatase, receptor type, S
1438933_x_at	1.33834	down	Rasgrp2	RAS, guanyl releasing protein 2
1453474_at	1.33654	down	Abhd15	abhydrolase domain containing 15
1457163_at	1.33063	down	D730035F11Rik	RIKEN cDNA D730035F11 gene
1450945_at	1.3303	down	Prkca	protein kinase C, alpha
1428509_at	1.32944	down	Myo1e	myosin IE
1455978_a_at	1.32712	down	Matn2	matrilin 2
1428909_at	1.32596	down	A130040M12Rik	RIKEN cDNA A130040M12 gene
1440809_at	1.32561	down
1428289_at	1.31798	down	Klf9	Kruppel-like factor 9
1453851_a_at	1.31449	down	Gadd45g	growth arrest and DNA-damage-inducible 45 gamma
1440960_at	1.31206	down
1436512_at	1.31113	down	Arl4c	ADP-ribosylation factor-like 4C
1446412_at	1.30805	down
1454897_at	1.29138	down	6330509M05Rik	RIKEN cDNA 6330509M05 gene
1441552_at	1.29133	down	Tcra	T-cell receptor alpha chain
1458933_at	1.28511	down	Slc22a15	solute carrier family 22 (organic anion/cation transporter), member 15
1439768_x_at	1.28433	down	Sema4f	sema domain, immunoglobulin domain (Ig), TM domain, and short cytoplasmic domain
1426893_at	1.27562	down	Fam102a	family with sequence similarity 102, member A
1434372_at	1.2719	down	AW112010	expressed sequence AW112010
1425570_at	1.27138	down	Slamf1	signaling lymphocytic activation molecule family member 1
1417384_at	1.26924	down	Entpd5	ectonucleoside triphosphate diphosphohydrolase 5
1420691_at	1.26454	down	Il2ra	interleukin 2 receptor, alpha chain
1437405_a_at	1.264	down	Igfbp4	insulin-like growth factor binding protein 4
1416111_at	1.24476	down	Cd83	CD83 antigen
1416957_at	1.23699	down	Pou2af1	POU domain, class 2, associating factor 1
1455257_at	1.22861	down	Itgb3	integrin beta 3
1450290_at	1.2278	down	Pdcd1lg2	programmed cell death 1 ligand 2
1416330_at	1.21967	down	Cd81	CD81 antigen
1433796_at	1.2194	down	Endod1	endonuclease domain containing 1
1434564_at	1.21038	down	E2f3	E2F transcription factor 3
1423543_at	1.20988	down	Swap70	SWA-70 protein
1421892_at	1.2093	down	St3gal2	ST3 beta-galactoside alpha-2,3-sialyltransferase 2
1444040_at	1.20422	down	Lair1	leukocyte-associated Ig-like receptor 1
1415856_at	1.20199	down	Emb	embigin
1416558_at	1.19878	down	Melk	maternal embryonic leucine zipper kinase
1418778_at	1.19743	down	Ccdc109b	coiled-coil domain containing 109B
1416418_at	1.19691	down	Gabarapl1	gamma-aminobutyric acid (GABA) A receptor-associated protein-like 1
1426505_at	1.1936	down	Evi2b	ecotropic viral integration site 2b
1438761_a_at	1.18741	down	Odc1	ornithine decarboxylase, structural 1
1445664_at	1.186	down
1433769_at	1.17525	down	Als2cl	ALS2 C-terminal like
1436997_x_at	1.16535	down	Sh3bgrl	SH3-binding domain glutamic acid-rich protein like
1425267_a_at	1.16467	down	Pear1	platelet endothelial aggregation receptor 1
1440837_at	1.15749	down	H2-Ob	histocompatibility 2, O region beta locus
1446303_at	1.15581	down	Igf1r	insulin-like growth factor I receptor
1446598_at	1.1555	down
1456036_x_at	1.15487	down	Gsto1	glutathione S-transferase omega 1
1422804_at	1.15144	down	Serpinb6b	serine (or cysteine) peptidase inhibitor, clade B, member 6b
1423757_x_at	1.14625	down	Igfbp4	insulin-like growth factor binding protein 4
1426889_at	1.14356	down	Zfp821	zinc finger protein 821
1456603_at	1.14268	down	Fam101b	family with sequence similarity 101, member B
1426994_at	1.13886	down	Phlpp1	PH domain and leucine rich repeat protein phosphatase 1
1417710_at	1.13749	down	Mettl9	methyltransferase like 9
1418123_at	1.13455	down	Unc119	unc-119 homolog (C. elegans)
1448944_at	1.13249	down	Nrp1	neuropilin 1
1445302_at	1.12979	down
1447546_s_at	1.12905	down
1454731_at	1.1268	down	Myo10	myosin X
1422303_a_at	1.12396	down	Tnfrsf18	tumor necrosis factor receptor superfamily, member 18
1428074_at	1.12383	down	Tmem158	transmembrane protein 158
1448724_at	1.11689	down	Cish	cytokine inducible SH2-containing protein
1439995_at	1.11192	down	Nhedc2	Na+/H+ exchanger domain containing 2
1417632_at	1.10678	down	Atp6v0a1	ATPase, H+ transporting, lysosomal V0 subunit A1
1454745_at	1.10432	down	Arhgap29	Rho GTPase activating protein 29
1447792_x_at	1.10323	down	Gpr174	G protein-coupled receptor 174
1429582_at	1.09637	down	Nacc2	nucleus accumbens associated 2, BEN and BTB (POZ) domain containing
1418003_at	1.0918	down	1190002H23Rik	RIKEN cDNA 1190002H23 gene
1443937_at	1.08927	down
1429196_at	1.08794	down	Rabgap1l	RAB GTPase activating protein 1-like
1428097_at	1.08581	down	2510009E07Rik	RIKEN cDNA 2510009E07 gene
1442988_at	1.08323	down
1426471_at	1.08299	down	Zfp52	zinc finger protein 52
1416503_at	1.08281	down	Lxn	latexin
1441657_at	1.08195	down
1435828_at	1.08148	down	Maf	avian musculoaponeurotic fibrosarcoma (v-maf) AS42 oncogene homolog
1449072_a_at	1.08088	down	N6amt2	N-6 adenine-specific DNA methyltransferase 2 (putative)
1418386_at	1.08054	down	N6amt2	N-6 adenine-specific DNA methyltransferase 2 (putative)
1439794_at	1.07677	down	Ntn4	netrin 4
1435078_at	1.07045	down	Tanc2	tetratricopeptide repeat, ankyrin repeat and coiled-coil containing 2
1443115_at	1.07037	down
1423672_at	1.06965	down	Ttc30b	tetratricopeptide repeat domain 30B
1436915_x_at	1.06737	down	Laptm4b	lysosomal-associated protein transmembrane 4B
1428323_at	1.05953	down	Gpd2	glycerol phosphate dehydrogenase 2, mitochondrial
1434591_at	1.05754	down	Zfp862	zinc finger protein 862
1445148_at	1.05567	down
1435355_at	1.05463	down	Neb	nebulin
1416498_at	1.04939	down	Ppic	peptidylprolyl isomerase C
1433681_x_at	1.04369	down	Capn3	calpain 3
1431659_at	1.04093	down	Tmem86b	transmembrane protein 86B
1449757_x_at	1.0399	down	Dntt	deoxynucleotidyltransferase, terminal
1421173_at	1.03932	down	Irf4	interferon regulatory factor 4
1440217_at	1.03927	down	Fam169b	family with sequence similarity 169, member B
1443468_at	1.03461	down
1439496_at	1.03212	down	Ston1	Stonin 1
1425293_a_at	1.01757	down	Zcchc18	zinc finger, CCHC domain containing 18
1455729_at	1.00757	down	Gnaq	guanine nucleotide binding protein, alpha q polypeptide
1459354_at	1.00381	down
1428547_at	1.0033	down	Nt5e	5' nucleotidase, ecto
1447409_at	1.0007	down
1429588_at	1.00015	down	2810474O19Rik	RIKEN cDNA 2810474O19 gene
Cluster 1
1437637_at	9.73267	up	Phtf2	putative homeodomain transcription factor 2
1459866_x_at	3.58505	up	Cyfip1	cytoplasmic FMR1 interacting protein 1
1456956_at	3.35122	up	Ikzf2	IKAROS family zinc finger 2
1434909_at	2.65536	up	Rragd	Ras-related GTP binding D
1437067_at	2.5606	up	Phtf2	putative homeodomain transcription factor 2
1442445_at	2.47722	up	2610027H17Rik	RIKEN cDNA 2610027H17 gene
1425470_at	2.34109	up
1433741_at	2.31662	up	Cd38	CD38 antigen
1420895_at	2.24028	up	Tgfbr1	transforming growth factor, beta receptor I
1457342_at	2.16844	up	Ikzf4	IKAROS family zinc finger 4
1422010_at	2.16036	up	Tlr7	toll-like receptor 7
1447541_s_at	2.1515	up	Itgae	integrin alpha E, epithelial-associated
1428393_at	2.11263	up	Nrn1	neuritin 1
1428288_at	2.07859	up	Klf9	Kruppel-like factor 9
1425471_x_at	2.06804	up
1423350_at	1.97001	up	Socs5	suppressor of cytokine signaling 5
1436614_at	1.91617	up
1454942_at	1.81309	up	Fam129a	family with sequence similarity 129, member A
1429197_s_at	1.80604	up	Rabgap1l	RAB GTPase activating protein 1-like
1428284_at	1.79006	up	8430427H17Rik	RIKEN cDNA 8430427H17 gene
1427736_a_at	1.76383	up	Ccrl2	chemokine (C-C motif) receptor-like 2
1460121_at	1.73548	up	9630010G10Rik	RIKEN cDNA 9630010G10 gene
1428643_at	1.71785	up	Mgat5	mannoside acetylglucosaminyltransferase 5
1423824_at	1.68961	up	Wls	wntless homolog (Drosophila)
1452815_at	1.67804	up	P2ry10	purinergic receptor P2Y, G-protein coupled 10
1415874_at	1.63259	up	Spry1	sprouty homolog 1 (Drosophila)
1426818_at	1.52659	up	Arrdc4	arrestin domain containing 4
1424781_at	1.43417	up	Reep3	receptor accessory protein 3
1434438_at	1.38523	up	Samhd1	SAM domain and HD domain, 1
1458099_at	1.38465	up
1427202_at	1.36829	up	4833442J19Rik	RIKEN cDNA 4833442J19 gene
1457198_at	1.36348	up	Nrp1	neuropilin 1
1439361_at	1.34601	up	LOC100504522	hypothetical LOC100504522
1449550_at	1.31312	up	Myo1c	myosin IC
1437506_at	1.3015	up	Adamts6	a disintegrin-like and metallopeptidase (reprolysin type) with thrombospondin type 1 motif, 6
1448943_at	1.29621	up	Nrp1	neuropilin 1
1443354_at	1.28964	up
1426462_at	1.24323	up	Gphn	gephyrin
1435787_at	1.23936	up	Ppm1l	protein phosphatase 1 (formerly 2C)-like
1438012_at	1.22883	up	Ppm1l	protein phosphatase 1 (formerly 2C)-like
1429184_at	1.22091	up	Gvin1	GTPase, very large interferon inducible 1
1439569_at	1.21026	up	Gpr83	G protein-coupled receptor 83
1437829_s_at	1.1825	up	Eef2k	eukaryotic elongation factor-2 kinase
1418392_a_at	1.15092	up	Gbp3	guanylate binding protein 3
1455297_at	1.1402	up	Spin2	spindlin family, member 2
1435580_at	1.11585	up	C230081A13Rik	RIKEN cDNA C230081A13 gene
1452367_at	1.11099	up	Coro2a	coronin, actin binding protein 2A
1424112_at	1.10582	up	Igf2r	insulin-like growth factor 2 receptor
1449216_at	1.08651	up	Itgae	integrin alpha E, epithelial-associated
1428626_at	1.08299	up	Lysmd2	LysM, putative peptidoglycan-binding, domain containing 2
1433735_a_at	1.08227	up	Tmem64	transmembrane protein 64
1423902_s_at	1.03319	up	Arhgef12	Rho guanine nucleotide exchange factor (GEF) 12
1422603_at	1.01853	up	Rnase4	ribonuclease, RNase A family 4
1418084_at	3.26911	down	Nrp1	neuropilin 1
1420765_a_at	3.21581	down	Foxp3	forkhead box P3
1452583_s_at	3.09372	down	Galm	galactose mutarotase
1456341_a_at	3.0803	down	Klf9	Kruppel-like factor 9
1457915_at	2.88088	down	4833442J19Rik	RIKEN cDNA 4833442J19 gene
1448613_at	2.65615	down	Ecm1	extracellular matrix protein 1
1459098_at	2.64273	down
1444064_at	2.57924	down	Samhd1	SAM domain and HD domain, 1
1424067_at	2.54266	down	Icam1	intercellular adhesion molecule 1
1450355_a_at	2.42359	down	Capg	capping protein (actin filament), gelsolin-like
1423686_a_at	2.31311	down	Prr13	proline rich 13
1423415_at	2.13591	down	Gpr83	G protein-coupled receptor 83
1442504_at	1.98949	down
1423626_at	1.96583	down	Dst	dystonin
1434034_at	1.88256	down	Cerk	ceramide kinase
1445452_at	1.70397	down	Traf1	TNF receptor-associated factor 1
1446167_at	1.70269	down
1426043_a_at	1.6335	down	Capn3	calpain 3
1419649_s_at	1.62131	down	Myo1c	myosin IC
1427515_at	1.58197	down	Pion	pigeon homolog (Drosophila)
1437110_at	1.49896	down	2810474O19Rik	RIKEN cDNA 2810474O19 gene
1424780_a_at	1.44913	down	Reep3	receptor accessory protein 3
1438274_at	1.40356	down	Ikzf4	IKAROS family zinc finger 4
1428289_at	1.31798	down	Klf9	Kruppel-like factor 9
1425570_at	1.27138	down	Slamf1	signaling lymphocytic activation molecule family member 1
1446598_at	1.1555	down
1426889_at	1.14356	down	Zfp821	zinc finger protein 821
1426994_at	1.13886	down	Phlpp1	PH domain and leucine rich repeat protein phosphatase 1
1448944_at	1.13249	down	Nrp1	neuropilin 1
1428074_at	1.12383	down	Tmem158	transmembrane protein 158
1417632_at	1.10678	down	Atp6v0a1	ATPase, H+ transporting, lysosomal V0 subunit A1
1429196_at	1.08794	down	Rabgap1l	RAB GTPase activating protein 1-like
1441657_at	1.08195	down
1434591_at	1.05754	down	Zfp862	zinc finger protein 862
1445148_at	1.05567	down
1440217_at	1.03927	down	Fam169b	family with sequence similarity 169, member B
1428547_at	1.0033	down	Nt5e	5' nucleotidase, ecto
1429588_at	1.00015	down	2810474O19Rik	RIKEN cDNA 2810474O19 gene
Cluster 2
1435554_at	3.68703	up	Tmcc3	transmembrane and coiled coil domains 3
1436499_at	2.84555	up	Sgms1	sphingomyelin synthase 1
1420064_s_at	2.5772	up	Tktl1	transketolase-like 1
1454905_at	2.48124	up	Ibtk	inhibitor of Bruton agammaglobulinemia tyrosine kinase
1442855_at	2.47518	up	Dopey1	dopey family member 1
1438934_x_at	2.1615	up	Sema4a	semaphorin 4A
1450061_at	2.12453	up	Enc1	ectodermal-neural cortex 1
1437699_at	1.8681	up	E430014B02Rik	RIKEN cDNA E430014B02 gene
1440440_at	1.85936	up
1433694_at	1.81178	up	Pde3b	phosphodiesterase 3B, cGMP-inhibited
1450853_at	1.69575	up	Tle4	transducin-like enhancer of split 4, homolog of Drosophila E(spl)
1426530_a_at	1.69342	up	Klhl5	kelch-like 5 (Drosophila)
1455244_at	1.65698	up	Daam1	dishevelled associated activator of morphogenesis 1
1434674_at	1.56432	up	Lyst	lysosomal trafficking regulator
1428736_at	1.54084	up	Gramd3	GRAM domain containing 3
1444088_at	1.53314	up
1448110_at	1.49448	up	Sema4a	semaphorin 4A
1423298_at	1.45695	up	Add3	adducin 3 (gamma)
1456235_at	1.41511	up	BB165335	expressed sequence BB165335
1433977_at	1.40227	up	Hs3st3b1	heparan sulfate (glucosamine) 3-O-sulfotransferase 3B1
1436423_at	1.39048	up	Themis	thymocyte selection associated
1428283_at	1.37896	up	Cyp2s1	cytochrome P450, family 2, subfamily s, polypeptide 1
1423756_s_at	1.37226	up	Igfbp4	insulin-like growth factor binding protein 4
1443284_at	1.35256	up
1455170_at	1.32681	up	2810001G20Rik	RIKEN cDNA 2810001G20 gene
1454788_at	1.30944	up	Arl4c	ADP-ribosylation factor-like 4C
1436212_at	1.27636	up	Tmem71	transmembrane protein 71
1457707_at	1.26194	up	Mctp2	multiple C2 domains, transmembrane 2
1448546_at	1.23631	up	Rassf3	Ras association (RalGDS/AF-6) domain family member 3
1446621_at	1.23252	up
1456735_x_at	1.23119	up	Acpl2	acid phosphatase-like 2
1448485_at	1.227	up	Ggt1	gamma-glutamyltransferase 1
1434903_s_at	1.20775	up	Il1rl2	interleukin 1 receptor-like 2
1433795_at	1.14934	up	Tgfbr3	transforming growth factor, beta receptor III
1438171_x_at	1.13621	up	Mettl9	methyltransferase like 9
1448568_a_at	1.13487	up	Slc20a1	solute carrier family 20, member 1
1428071_at	1.12402	up	1110038D17Rik	RIKEN cDNA 1110038D17 gene
1452789_at	1.09571	up	Snn	stannin
1455917_at	1.09424	up	Ntrk3	neurotrophic tyrosine kinase, receptor, type 3
1424029_at	1.08648	up	Tspyl4	TSPY-like 4
1427363_at	1.06542	up
1426575_at	1.02313	up	Sgms1	sphingomyelin synthase 1
1426743_at	1.01594	up	Appl2	adaptor protein, phosphotyrosine interaction, PH domain and leucine zipper containing 2
1424463_at	1.00702	up	Mfsd6	major facilitator superfamily domain containing 6
1433825_at	1.00315	up	Ntrk3	neurotrophic tyrosine kinase, receptor, type 3
1415812_at	4.70696	down	Gsn	gelsolin
1437745_at	4.36121	down	Chd7	chromodomain helicase DNA binding protein 7
1449602_at	4.10169	down
1456878_at	3.63412	down	AI646023	expressed sequence AI646023
1451763_at	3.228	down	Cnga1	cyclic nucleotide gated channel alpha 1
1429764_at	2.74427	down	Fam101b	family with sequence similarity 101, member B
1419328_at	2.3668	down	Sema4f	sema domain, immunoglobulin domain (Ig), TM domain, and short cytoplasmic domain
1421299_a_at	2.14792	down	Lef1	lymphoid enhancer binding factor 1
1447012_at	2.09859	down	Gm10791	predicted gene 10791
1438475_at	2.07018	down	AB124611	cDNA sequence AB124611
1460678_at	1.96155	down	Klhdc2	kelch domain containing 2
1424585_at	1.93611	down	Ranbp10	RAN binding protein 10
1444275_at	1.92032	down
1444993_at	1.81662	down	Gm7420	predicted gene 7420
1417382_at	1.75773	down	Entpd5	ectonucleoside triphosphate diphosphohydrolase 5
1453568_at	1.7532	down	Dapl1	death associated protein-like 1
1424584_a_at	1.72525	down	Ranbp10	RAN binding protein 10
1440842_at	1.65853	down	C230085N15Rik	RIKEN cDNA C230085N15 gene
1416225_at	1.55664	down	Adh1	alcohol dehydrogenase 1 (class I)
1433657_at	1.54058	down	Fam78a	family with sequence similarity 78, member A
1429390_at	1.49347	down	Acpl2	acid phosphatase-like 2
1437406_x_at	1.47272	down	Igfbp4	insulin-like growth factor binding protein 4
1455646_at	1.3774	down	2010004M13Rik	RIKEN cDNA 2010004M13 gene
1417171_at	1.36744	down	Itk	IL2-inducible T-cell kinase
1428357_at	1.35271	down	2610019F03Rik	RIKEN cDNA 2610019F03 gene
1417928_at	1.3523	down	Pdlim4	PDZ and LIM domain 4
1436512_at	1.31113	down	Arl4c	ADP-ribosylation factor-like 4C
1439768_x_at	1.28433	down	Sema4f	sema domain, immunoglobulin domain (Ig), TM domain, and short cytoplasmic domain
1426893_at	1.27562	down	Fam102a	family with sequence similarity 102, member A
1417384_at	1.26924	down	Entpd5	ectonucleoside triphosphate diphosphohydrolase 5
1437405_a_at	1.264	down	Igfbp4	insulin-like growth factor binding protein 4
1455257_at	1.22861	down	Itgb3	integrin beta 3
1444040_at	1.20422	down	Lair1	leukocyte-associated Ig-like receptor 1
1415856_at	1.20199	down	Emb	embigin
1423757_x_at	1.14625	down	Igfbp4	insulin-like growth factor binding protein 4
1456603_at	1.14268	down	Fam101b	family with sequence similarity 101, member B
1417710_at	1.13749	down	Mettl9	methyltransferase like 9
1445302_at	1.12979	down
1454731_at	1.1268	down	Myo10	myosin X
1429582_at	1.09637	down	Nacc2	nucleus accumbens associated 2, BEN and BTB (POZ) domain containing
1428323_at	1.05953	down	Gpd2	glycerol phosphate dehydrogenase 2, mitochondrial
1431659_at	1.04093	down	Tmem86b	transmembrane protein 86B
1447409_at	1.0007	down
Cluster 3
1435176_a_at	3.51839	up	Id2	inhibitor of DNA binding 2
1417894_at	2.88273	up	Gpr97	G protein-coupled receptor 97
1439943_at	2.87129	up	Vps54	vacuolar protein sorting 54 (yeast)
1439719_at	2.63111	up	Themis	thymocyte selection associated
1439484_at	2.45873	up	Pde7a	phosphodiesterase 7A
1419759_at	2.3255	up	Abcb1a	ATP-binding cassette, sub-family B (MDR/TAP), member 1A
1417679_at	2.25542	up	Gfi1	growth factor independent 1
1420272_at	1.87871	up	Samhd1	SAM domain and HD domain, 1
1420273_x_at	1.77903	up	Samhd1	SAM domain and HD domain, 1
1426215_at	1.74959	up	Ddc	dopa decarboxylase
1441975_at	1.74514	up	Acpp	acid phosphatase, prostate
1444283_at	1.65549	up	Gimap7	GTPase, IMAP family member 7
1454809_at	1.62883	up	Ncoa7	nuclear receptor coactivator 7
1458218_s_at	1.57195	up	Pde7a	phosphodiesterase 7A
1422542_at	1.56426	up	Gpr34	G protein-coupled receptor 34
1431296_at	1.5632	up	Gpr15	G protein-coupled receptor 15
1450545_a_at	1.53644	up	Dntt	deoxynucleotidyltransferase, terminal
1419758_at	1.48639	up	Abcb1a	ATP-binding cassette, sub-family B (MDR/TAP), member 1A
1449079_s_at	1.44945	up	St3gal6	ST3 beta-galactoside alpha-2,3-sialyltransferase 6
1441761_at	1.44606	up	Sla	Src-like adaptor
1426576_at	1.3233	up	Sgms1	sphingomyelin synthase 1
1459914_at	1.31432	up	Mcart6	mitochondrial carrier triple repeat 6
1439764_s_at	1.31311	up	Igf2bp2	insulin-like growth factor 2 mRNA binding protein 2
1417874_at	1.30299	up	Tmem9b	TMEM9 domain family, member B
1449235_at	1.26656	up	Fasl	Fas ligand (TNF superfamily, member 6)
1424097_at	1.23527	up	Elovl7	ELOVL family member 7, elongation of long chain fatty acids (yeast)
1416041_at	1.18603	up	Sgk1	serum/glucocorticoid regulated kinase 1
1443192_at	1.07909	up	Themis	Thymocyte selection associated
1441891_x_at	5.49613	down	Elovl7	ELOVL family member 7, elongation of long chain fatty acids (yeast)
1449078_at	3.37215	down	St3gal6	ST3 beta-galactoside alpha-2,3-sialyltransferase 6
1448026_at	2.73827	down	Chd7	chromodomain helicase DNA binding protein 7
1415857_at	2.21393	down	Emb	embigin
1425084_at	1.97507	down	Gimap7	GTPase, IMAP family member 7
1418131_at	1.96099	down	Samhd1	SAM domain and HD domain, 1
1436271_at	1.93163	down	Apol7b /// Apol7e	apolipoprotein L 7b /// apolipoprotein L 7e
1440312_at	1.86567	down	Elovl7	ELOVL family member 7, elongation of long chain fatty acids (yeast)
1435640_x_at	1.8258	down	A130040M12Rik	RIKEN cDNA A130040M12 gene
1435133_at	1.66727	down	Ugcg	UDP-glucose ceramide glucosyltransferase
1418126_at	1.61786	down	Ccl5	chemokine (C-C motif) ligand 5
1438439_at	1.60513	down	Gpr171	G protein-coupled receptor 171
1460245_at	1.55626	down	Klrd1	killer cell lectin-like receptor, subfamily D, member 1
1417216_at	1.54706	down	Pim2	proviral integration site 2
1439814_at	1.38591	down	Atp8b4	ATPase, class I, type 8B, member 4
1453474_at	1.33654	down	Abhd15	abhydrolase domain containing 15
1440960_at	1.31206	down
1434372_at	1.2719	down	AW112010	expressed sequence AW112010
1426505_at	1.1936	down	Evi2b	ecotropic viral integration site 2b
1422804_at	1.15144	down	Serpinb6b	serine (or cysteine) peptidase inhibitor, clade B, member 6b
1416498_at	1.04939	down	Ppic	peptidylprolyl isomerase C
1459354_at	1.00381	down
Cluster 4
1415949_at	5.4223	up	Cpe	carboxypeptidase E
1419083_at	3.52845	up	Tnfsf11	tumor necrosis factor (ligand) superfamily, member 11
1435323_a_at	3.33906	up	Mboat1	membrane bound O-acyltransferase domain containing 1
1451998_at	3.31319	up	Tasp1	taspase, threonine aspartase 1
1434310_at	3.13572	up	Bmpr2	bone morphogenic protein receptor, type II (serine/threonine kinase)
1430386_at	2.8111	up	E030024N20Rik	peptidylprolyl isomerase A pseudogene 8
1434307_at	2.55402	up	Tmem64	transmembrane protein 64
1416118_at	2.43409	up	Trim59	tripartite motif-containing 59
1422880_at	2.4175	up	Sypl	synaptophysin-like protein
1426371_at	2.32386	up	Far1	fatty acyl CoA reductase 1
1433934_at	2.31978	up	Sec24a	Sec24 related gene family, member A (S. cerevisiae)
1457094_at	2.26785	up	She	src homology 2 domain-containing transforming protein E
1428107_at	2.13687	up	Sh3bgrl	SH3-binding domain glutamic acid-rich protein like
1458963_at	2.11064	up	Ttc39b	tetratricopeptide repeat domain 39B
1448233_at	2.0944	up	Prnp	prion protein
1452703_at	2.06675	up	Ahcyl2	S-adenosylhomocysteine hydrolase-like 2
1437017_at	2.06144	up	AI480653	expressed sequence AI480653
1458440_at	1.9486	up	Specc1	sperm antigen with calponin homology and coiled-coil domains 1
1422836_at	1.92344	up	Mbnl3	muscleblind-like 3 (Drosophila)
1429559_at	1.87491	up	Gnaq	guanine nucleotide binding protein, alpha q polypeptide
1452654_at	1.85668	up	Zdhhc2	zinc finger, DHHC domain containing 2
1427040_at	1.85003	up	Mdfic	MyoD family inhibitor domain containing
1436004_at	1.83017	up	Usp27x	ubiquitin specific peptidase 27, X chromosome
1455665_at	1.82581	up	Lonrf1	LON peptidase N-terminal domain and ring finger 1
1457548_at	1.82004	up	Adamts6	A disintegrin-like and metallopeptidase (reprolysin type) with thrombospondin type 1 motif, 6
1429527_a_at	1.81659	up	Plscr1	phospholipid scramblase 1
1429159_at	1.77386	up	Itih5	inter-alpha (globulin) inhibitor H5
1452192_at	1.75308	up	Naf1	nuclear assembly factor 1 homolog (S. cerevisiae)
1434830_at	1.73691	up	Mxd1	MAX dimerization protein 1
1418025_at	1.71878	up	Bhlhe40	basic helix-loop-helix family, member e40
1418483_a_at	1.7119	up	Ggta1	glycoprotein galactosyltransferase alpha 1, 3
1456509_at	1.70768	up	1110032F04Rik	RIKEN cDNA 1110032F04 gene
1424810_at	1.69774	up	Tasp1	taspase, threonine aspartase 1
1417564_at	1.67231	up	Med7	mediator complex subunit 7
1417090_at	1.66627	up	Rcn1	reticulocalbin 1
1417601_at	1.66151	up	Rgs1	regulator of G-protein signaling 1
1422881_s_at	1.63011	up	Sypl	synaptophysin-like protein
1424015_at	1.6259	up	Dennd5a	DENN/MADD domain containing 5A
1440192_at	1.59916	up	Ttc39b	tetratricopeptide repeat domain 39B
1422567_at	1.59183	up	Fam129a	family with sequence similarity 129, member A
1426063_a_at	1.5824	up	Gem	GTP binding protein (gene overexpressed in skeletal muscle)
1426246_at	1.5156	up	Pros1	protein S (alpha)
1428939_s_at	1.48684	up	Gnaq	guanine nucleotide binding protein, alpha q polypeptide
1427144_at	1.48278	up	Hnrpll	heterogeneous nuclear ribonucleoprotein L-like
1433976_at	1.46824	up	Reep3	Receptor accessory protein 3
1416329_at	1.46153	up	Cyfip1	cytoplasmic FMR1 interacting protein 1
1449232_at	1.44402	up	Gata1	GATA binding protein 1
1456609_at	1.38114	up	Camk2n1	calcium/calmodulin-dependent protein kinase II inhibitor 1
1435952_at	1.38081	up	LOC100503222	hypothetical LOC100503222
1455287_at	1.37598	up	Cdk6	cyclin-dependent kinase 6
1420692_at	1.37537	up	Il2ra	interleukin 2 receptor, alpha chain
1420760_s_at	1.36986	up	Ndrg1	N-myc downstream regulated gene 1
1421871_at	1.34203	up	Sh3bgrl	SH3-binding domain glutamic acid-rich protein like
1453181_x_at	1.33593	up	Plscr1	phospholipid scramblase 1
1451508_at	1.32029	up	Larp1b	La ribonucleoprotein domain family, member 1B
1427094_at	1.28528	up	Pole2	polymerase (DNA directed), epsilon 2 (p59 subunit)
1448659_at	1.24729	up	Casp7	caspase 7
1441946_at	1.24667	up	Itih5	inter-alpha (globulin) inhibitor H5
1421223_a_at	1.23906	up	Anxa4	annexin A4
1458159_at	1.23024	up
1438466_at	1.22389	up	Dnahc7b	dynein, axonemal, heavy chain 7B
1454709_at	1.2194	up	Tmem64	transmembrane protein 64
1441045_at	1.16545	up	Ddx43	DEAD (Asp-Glu-Ala-Asp) box polypeptide 43
1435342_at	1.15375	up	Kcnk6	potassium inwardly-rectifying channel, subfamily K, member 6
1434109_at	1.14022	up	Sh3bgrl2	SH3 domain binding glutamic acid-rich protein like 2
1435338_at	1.13106	up	Cdk6	cyclin-dependent kinase 6
1427167_at	1.10211	up	Armcx4 /// LOC100504837	armadillo repeat containing, X-linked 4 /// armadillo repeat-containing X-linked protein 5-like
1422706_at	1.09079	up	Pmepa1	prostate transmembrane protein, androgen induced 1
1428485_at	1.07292	up	Car12	carbonic anyhydrase 12
1450388_s_at	1.05608	up	Twsg1	twisted gastrulation homolog 1 (Drosophila)
1456174_x_at	1.04662	up	Ndrg1	N-myc downstream regulated gene 1
1419208_at	1.00545	up	Map3k8	mitogen-activated protein kinase kinase kinase 8
1438470_at	4.56174	down	Socs2	suppressor of cytokine signaling 2
1431213_a_at	3.9507	down	Gm3579	predicted gene 3579
1420353_at	3.4901	down	Lta	lymphotoxin A
1417513_at	3.06284	down	Evi5	ecotropic viral integration site 5
1455869_at	2.72872	down
1437085_at	2.63412	down	D630039A03Rik	RIKEN cDNA D630039A03 gene
1417094_at	2.52274	down	Acot7	acyl-CoA thioesterase 7
1421891_at	2.35383	down	St3gal2	ST3 beta-galactoside alpha-2,3-sialyltransferase 2
1449109_at	2.06171	down	Socs2	suppressor of cytokine signaling 2
1438121_at	1.90241	down	Sec24a	Sec24 related gene family, member A (S. cerevisiae)
1418507_s_at	1.75975	down	Socs2	suppressor of cytokine signaling 2
1416022_at	1.6093	down	Fabp5	fatty acid binding protein 5, epidermal
1452094_at	1.5043	down	P4ha1	procollagen-proline, 2-oxoglutarate 4-dioxygenase (proline 4-hydroxylase), alpha 1 polypeptide
1438724_at	1.49938	down	Osbpl3	oxysterol binding protein-like 3
1428938_at	1.46877	down	Gnaq	guanine nucleotide binding protein, alpha q polypeptide
1448770_a_at	1.46485	down	Atpif1	ATPase inhibitory factor 1
1455549_at	1.38844	down	Sestd1	SEC14 and spectrin domains 1
1453572_a_at	1.37466	down	Plp2	proteolipid protein 2
1450945_at	1.3303	down	Prkca	protein kinase C, alpha
1433796_at	1.2194	down	Endod1	endonuclease domain containing 1
1434564_at	1.21038	down	E2f3	E2F transcription factor 3
1421892_at	1.2093	down	St3gal2	ST3 beta-galactoside alpha-2,3-sialyltransferase 2
1416558_at	1.19878	down	Melk	maternal embryonic leucine zipper kinase
1438761_a_at	1.18741	down	Odc1	ornithine decarboxylase, structural 1
1422303_a_at	1.12396	down	Tnfrsf18	tumor necrosis factor receptor superfamily, member 18
1448724_at	1.11689	down	Cish	cytokine inducible SH2-containing protein
1449072_a_at	1.08088	down	N6amt2	N-6 adenine-specific DNA methyltransferase 2 (putative)
1418386_at	1.08054	down	N6amt2	N-6 adenine-specific DNA methyltransferase 2 (putative)
1423672_at	1.06965	down	Ttc30b	tetratricopeptide repeat domain 30B
1439496_at	1.03212	down	Ston1	Stonin 1
1455729_at	1.00757	down	Gnaq	guanine nucleotide binding protein, alpha q polypeptide
Cluster 5
1434380_at	2.65401	up	Gbp6	guanylate binding protein 6
1426775_s_at	2.54251	up	Scamp1	secretory carrier membrane protein 1
1434225_at	1.81869	up	Swap70	SWA-70 protein
1438169_a_at	1.86188	up	Frmd4b	FERM domain containing 4B
1458947_at	1.60487	up
1456060_at	1.69255	up	Maf	avian musculoaponeurotic fibrosarcoma (v-maf) AS42 oncogene homolog
1457780_at	1.29776	up	Stx11	syntaxin 11
1422631_at	3.26624	up	Ahr	aryl-hydrocarbon receptor
1428113_at	1.93622	up	Tmtc4	transmembrane and tetratricopeptide repeat containing 4
1417622_at	2.64229	up	Slc12a2	solute carrier family 12, member 2
1455898_x_at	1.20505	up	Slc2a3	solute carrier family 2 (facilitated glucose transporter), member 3
1425145_at	2.95197	up	Il1rl1	interleukin 1 receptor-like 1
1437277_x_at	2.27677	up	Tgm2	transglutaminase 2, C polypeptide
1437908_a_at	1.49739	up	Ergic1	endoplasmic reticulum-golgi intermediate compartment (ERGIC) 1
1449929_at	2.12859	up	Dynlt3	dynein light chain Tctex-type 3
1427038_at	1.87649	up	Penk	preproenkephalin
1418203_at	1.89989	up	Pmaip1	phorbol-12-myristate-13-acetate-induced protein 1
1419334_at	1.26377	up	Ctla4	cytotoxic T-lymphocyte-associated protein 4
1449310_at	1.56304	up	Ptger2	prostaglandin E receptor 2 (subtype EP2)
1438673_at	1.99643	up	Slc4a7	solute carrier family 4, sodium bicarbonate cotransporter, member 7
1428484_at	1.46348	up	Osbpl3	oxysterol binding protein-like 3
1452123_s_at	1.55156	up	Frmd4b	FERM domain containing 4B
1427918_a_at	1.70905	up	Rhoq	ras homolog gene family, member Q
1453228_at	1.44678	up	Stx11	syntaxin 11
1428834_at	1.4112	up	Dusp4	dual specificity phosphatase 4
1434793_at	2.18448	up	Wdr78	WD repeat domain 78
1453586_at	2.28846	up	Entpd1	ectonucleoside triphosphate diphosphohydrolase 1
1437363_at	1.65076	up	Homer1	homer homolog 1 (Drosophila)
1433908_a_at	1.19374	up	Cttn	cortactin
1452127_a_at	1.38639	up	Ptpn13	protein tyrosine phosphatase, non-receptor type 13
1459091_at	1.21399	up
1457528_at	1.59942	up	Slc4a7	solute carrier family 4, sodium bicarbonate cotransporter, member 7
1433110_at	1.2813	up	5830474E16Rik	RIKEN cDNA 5830474E16 gene
1437052_s_at	1.0958	up	Slc2a3	solute carrier family 2 (facilitated glucose transporter), member 3
1418402_at	1.13655	up	Adam19	a disintegrin and metallopeptidase domain 19 (meltrin beta)
1438045_at	1.17486	up	Eea1	early endosome antigen 1
1418829_a_at	1.1827	up	Eno2	enolase 2, gamma neuronal
1419060_at	1.35102	up	Gzmb	granzyme B
1419043_a_at	1.05272	up	Iigp1	interferon inducible GTPase 1
1435800_a_at	1.02232	up	Csda	cold shock domain protein A
1435226_at	1.02964	up	Rnf19b	ring finger protein 19B
1460469_at	1.75346	down	Tnfrsf9	tumor necrosis factor receptor superfamily, member 9
1423326_at	2.21323	down	Entpd1	ectonucleoside triphosphate diphosphohydrolase 1
1424760_a_at	2.33032	down	Smyd2	SET and MYND domain containing 2
1416410_at	2.80666	down	Pafah1b3	platelet-activating factor acetylhydrolase, isoform 1b, subunit 3
1451012_a_at	3.13451	down	Csda	cold shock domain protein A
1418932_at	4.85101	down	Nfil3	nuclear factor, interleukin 3, regulated
1420691_at	1.26454	down	Il2ra	interleukin 2 receptor, alpha chain
1416021_a_at	2.16633	down	Fabp5 /// Gm3601	fatty acid binding protein 5, epidermal /// predicted gene 3601
1459870_x_at	1.83443	down
1437467_at	2.01933	down	Alcam	activated leukocyte cell adhesion molecule
1423333_at	2.48786	down	Ergic1	endoplasmic reticulum-golgi intermediate compartment (ERGIC) 1
1448759_at	2.73575	down	Il2rb	interleukin 2 receptor, beta chain
1416419_s_at	1.44961	down	Gabarapl1	gamma-aminobutyric acid (GABA) A receptor-associated protein-like 1
1417951_at	2.10544	down	Eno3	enolase 3, beta muscle
1416330_at	1.21967	down	Cd81	CD81 antigen
1419202_at	1.38748	down	Cst7	cystatin F (leukocystatin)
1420351_at	2.01335	down	Tnfrsf4	tumor necrosis factor receptor superfamily, member 4
1420888_at	1.89298	down	Bcl2l1	BCL2-like 1
1436997_x_at	1.16535	down	Sh3bgrl	SH3-binding domain glutamic acid-rich protein like
1424965_at	1.39356	down	Lpxn	leupaxin
1426794_at	1.34049	down	Ptprs	protein tyrosine phosphatase, receptor type, S
1418099_at	1.46342	down	Tnfrsf1b	tumor necrosis factor receptor superfamily, member 1b
1456022_at	1.53496	down	Hipk2	homeodomain interacting protein kinase 2
1421457_a_at	1.38171	down	Samsn1	SAM domain, SH3 domain and nuclear localization signals, 1
1423543_at	1.20988	down	Swap70	SWA-70 protein
1435436_at	1.77349	down	Epas1	endothelial PAS domain protein 1
1424923_at	1.7756	down	Serpina3g	serine (or cysteine) peptidase inhibitor, clade A, member 3G
1420731_a_at	1.66919	down	Csrp2	cysteine and glycine-rich protein 2
1449222_at	1.54289	down	Ebi3	Epstein-Barr virus induced gene 3
1443937_at	1.08927	down
1416503_at	1.08281	down	Lxn	latexin
1416418_at	1.19691	down	Gabarapl1	gamma-aminobutyric acid (GABA) A receptor-associated protein-like 1
1450290_at	1.2278	down	Pdcd1lg2	programmed cell death 1 ligand 2
1426471_at	1.08299	down	Zfp52	zinc finger protein 52
1453851_a_at	1.31449	down	Gadd45g	growth arrest and DNA-damage-inducible 45 gamma
1435078_at	1.07045	down	Tanc2	tetratricopeptide repeat, ankyrin repeat and coiled-coil containing 2
1418123_at	1.13455	down	Unc119	unc-119 homolog (C. elegans)
1421173_at	1.03932	down	Irf4	interferon regulatory factor 4
1435355_at	1.05463	down	Neb	nebulin
1425293_a_at	1.01757	down	Zcchc18	zinc finger, CCHC domain containing 18
Cluster 6
1437445_at	4.50969	up	Trpm1	transient receptor potential cation channel, subfamily M, member 1
1455034_at	3.70596	up	Nr4a2	nuclear receptor subfamily 4, group A, member 2
1455418_at	3.11757	up
1445178_at	3.03895	up	Sh3rf1	SH3 domain containing ring finger 1
1427683_at	2.96602	up	Egr2	early growth response 2
1454901_at	2.96523	up	Ypel2	yippee-like 2 (Drosophila)
1421525_a_at	2.95567	up	Naip5	NLR family, apoptosis inhibitory protein 5
1445629_at	2.63492	up	Slc35d1	Solute carrier family 35 (UDP-glucuronic acid/UDP-N-acetylgalactosamine dual transporter), member D1
1436223_at	2.4991	up	Itgb8	integrin beta 8
1437542_at	2.4272	up	Ikzf2	IKAROS family zinc finger 2
1459668_at	2.21693	up
1429918_at	2.13229	up	Arhgap20	Rho GTPase activating protein 20
1437421_at	2.06611	up	6330509M05Rik	RIKEN cDNA 6330509M05 gene
1418835_at	2.0657	up	Phlda1	pleckstrin homology-like domain, family A, member 1
1455149_at	2.03969	up	Sh3rf1	SH3 domain containing ring finger 1
1428114_at	1.99768	up	Slc14a1	solute carrier family 14 (urea transporter), member 1
1426208_x_at	1.98857	up	Plagl1	pleiomorphic adenoma gene-like 1
1436196_at	1.97709	up	C030046G05	hypothetical protein C030046G05
1424208_at	1.97676	up	Ptger4	prostaglandin E receptor 4 (subtype EP4)
1437393_at	1.87139	up	Prkca	protein kinase C, alpha
1434875_a_at	1.84099	up	Hmgn3	high mobility group nucleosomal binding domain 3
1433542_at	1.82668	up	Inpp5f	inositol polyphosphate-5-phosphatase F
1428301_at	1.79304	up	ENSMUSG00000068790 /// Gm10128 /// Gm10406 /// Gm2897 /// Gm3373 /// Gm3558 /// Gm3696	predicted gene, ENSMUSG00000068790
1441727_s_at	1.76102	up	Zfp467	zinc finger protein 467
1417654_at	1.7466	up	Sdc4	syndecan 4
1434073_at	1.74021	up	Gprasp2 /// LOC100504991	G protein-coupled receptor associated sorting protein 2 /// hypothetical LOC100504991
1447873_x_at	1.72717	up	Bid	BH3 interacting domain death agonist
1432103_a_at	1.72567	up	Sh3gl3	SH3-domain GRB2-like 3
1427568_a_at	1.71269	up	Ift80	intraflagellar transport 80 homolog (Chlamydomonas)
1433169_at	1.70939	up	5830456J23Rik	RIKEN cDNA 5830456J23 gene
1434210_s_at	1.59293	up	Lrig1	leucine-rich repeats and immunoglobulin-like domains 1
1434277_a_at	1.56951	up	Ypel2	yippee-like 2 (Drosophila)
1419117_at	1.5517	up	Slc22a2	solute carrier family 22 (organic cation transporter), member 2
1435977_at	1.49614	up	Hdgfrp3	hepatoma-derived growth factor, related protein 3
1448788_at	1.49328	up	Cd200	CD200 antigen
1421937_at	1.48463	up	Dapp1	dual adaptor for phosphotyrosine and 3-phosphoinositides 1
1418758_a_at	1.4787	up	Cyth3	cytohesin 3
1449858_at	1.40791	up	Cd86	CD86 antigen
1452217_at	1.39791	up	Ahnak	AHNAK nucleoprotein (desmoyokin)
1452731_x_at	1.3971	up	ENSMUSG00000068790 /// Gm10128 /// Gm2897 /// Gm3002 /// Gm3373 /// Gm3558 /// Gm3696 /// Gm8348	predicted gene, ENSMUSG00000068790 /
1428967_at	1.3874	up	Igf1r	insulin-like growth factor I receptor
1428329_a_at	1.37446	up	Ift80	intraflagellar transport 80 homolog (Chlamydomonas)
1416359_at	1.36738	up	Snx18	sorting nexin 18
1437219_at	1.35319	up
1434690_at	1.34536	up	Lclat1	lysocardiolipin acyltransferase 1
1437434_a_at	1.33886	up	Wls	wntless homolog (Drosophila)
1424030_at	1.32568	up	Grhl1	grainyhead-like 1 (Drosophila)
1437111_at	1.30686	up	Zc3h12c	zinc finger CCCH type containing 12C
1459238_at	1.29557	up
1450389_s_at	1.29439	up	Pip5k1b	phosphatidylinositol-4-phosphate 5-kinase, type 1 beta
1433595_at	1.28903	up	Slc35d1	solute carrier family 35 (UDP-glucuronic acid/UDP-N-acetylgalactosamine dual transporter), member D1
1450357_a_at	1.28871	up	Ccr6	chemokine (C-C motif) receptor 6
1427095_at	1.28278	up	Cdcp1	CUB domain containing protein 1
1426766_at	1.28157	up	6330403K07Rik	RIKEN cDNA 6330403K07 gene
1447757_x_at	1.27309	up	Inpp5f	inositol polyphosphate-5-phosphatase F
1420788_at	1.26827	up	Klrg1	killer cell lectin-like receptor subfamily G, member 1
1435244_at	1.25428	up	Vav2	vav 2 oncogene
1420549_at	1.21433	up	Gbp1	guanylate binding protein 1
1420700_s_at	1.1781	up	Folr4	folate receptor 4 (delta)
1449893_a_at	1.15522	up	Lrig1	leucine-rich repeats and immunoglobulin-like domains 1
1424034_at	1.1515	up	Rora	RAR-related orphan receptor alpha
1435771_at	1.14893	up	Plcb4	phospholipase C, beta 4
1441375_at	1.13219	up
1428644_at	1.12446	up	Mgat5	mannoside acetylglucosaminyltransferase 5
1457178_at	1.12063	up
1422231_a_at	1.11769	up	Tnfrsf25	tumor necrosis factor receptor superfamily, member 25
1457701_at	1.11649	up	Tmem136	transmembrane protein 136
1458504_at	1.07706	up	Zc3h12d	zinc finger CCCH type containing 12D
1452982_at	1.05284	up	Igf1r	insulin-like growth factor I receptor
1444559_at	1.04428	up	Phtf2	Putative homeodomain transcription factor 2
1424111_at	1.03942	up	Igf2r	insulin-like growth factor 2 receptor
1451264_at	1.03667	up	Frmd6	FERM domain containing 6
1455746_at	1.03284	up	Kif13a	kinesin family member 13A
1426037_a_at	1.01586	up	Rgs16	regulator of G-protein signaling 16
1445837_at	1.01167	up
1436990_s_at	1.01158	up	Chchd10	coiled-coil-helix-coiled-coil-helix domain containing 10
1420404_at	1.00287	up	Cd86	CD86 antigen
1449283_a_at	5.03872	down	Mapk12	mitogen-activated protein kinase 12
1420159_at	4.12808	down	Myo1e	myosin IE
1451644_a_at	2.37834	down	H2-gs10 /// H2-Q6 /// LOC68395	MHC class I like protein GS10
1429314_at	2.34143	down	Syt11	synaptotagmin XI
1458802_at	2.2659	down	Hivep3	human immunodeficiency virus type I enhancer binding protein 3
1440536_at	2.07636	down
1445600_at	1.79347	down
1451006_at	1.77611	down	Xdh	xanthine dehydrogenase
1451634_at	1.65562	down	Airn	antisense Igf2r RNA
1455265_a_at	1.63819	down	Rgs16	regulator of G-protein signaling 16
1450395_at	1.61654	down	Slc22a5	solute carrier family 22 (organic cation transporter), member 5
1447849_s_at	1.6017	down	Maf	avian musculoaponeurotic fibrosarcoma (v-maf) AS42 oncogene homolog
1442100_at	1.59879	down	Inpp5f	inositol polyphosphate-5-phosphatase F
1416531_at	1.58629	down	Gsto1	glutathione S-transferase omega 1
1449824_at	1.49588	down	Prg4	proteoglycan 4 (megakaryocyte stimulating factor, articular superficial zone protein)
1436649_at	1.45564	down	Ikzf3	IKAROS family zinc finger 3
1422438_at	1.40774	down	Ephx1	epoxide hydrolase 1, microsomal
1418057_at	1.40599	down	Tiam1	T-cell lymphoma invasion and metastasis 1
1425571_at	1.37089	down	Slamf1	signaling lymphocytic activation molecule family member 1
1455613_at	1.35314	down	E130308A19Rik	RIKEN cDNA E130308A19 gene
1428509_at	1.32944	down	Myo1e	myosin IE
1455978_a_at	1.32712	down	Matn2	matrilin 2
1440809_at	1.32561	down
1454897_at	1.29138	down	6330509M05Rik	RIKEN cDNA 6330509M05 gene
1458933_at	1.28511	down	Slc22a15	solute carrier family 22 (organic anion/cation transporter), member 15
1416111_at	1.24476	down	Cd83	CD83 antigen
1418778_at	1.19743	down	Ccdc109b	coiled-coil domain containing 109B
1445664_at	1.186	down
1425267_a_at	1.16467	down	Pear1	platelet endothelial aggregation receptor 1
1440837_at	1.15749	down	H2-Ob	histocompatibility 2, O region beta locus
1446303_at	1.15581	down	Igf1r	insulin-like growth factor I receptor
1456036_x_at	1.15487	down	Gsto1	glutathione S-transferase omega 1
1439995_at	1.11192	down	Nhedc2	Na+/H+ exchanger domain containing 2
1447792_x_at	1.10323	down	Gpr174	G protein-coupled receptor 174
1428097_at	1.08581	down	2510009E07Rik	RIKEN cDNA 2510009E07 gene
1442988_at	1.08323	down
1435828_at	1.08148	down	Maf	avian musculoaponeurotic fibrosarcoma (v-maf) AS42 oncogene homolog
1439794_at	1.07677	down	Ntn4	netrin 4
1436915_x_at	1.06737	down	Laptm4b	lysosomal-associated protein transmembrane 4B
1433681_x_at	1.04369	down	Capn3	calpain 3
1443468_at	1.03461	down
Cluster 7
1455425_at	2.87547	up	Tet1	tet oncogene 1
1427442_a_at	2.83875	up	App	amyloid beta (A4) precursor protein
1435970_at	2.56245	up	Nlk	nemo like kinase
1455737_at	2.50986	up	Ppm1h	protein phosphatase 1H (PP2C domain containing)
1452929_at	2.47698	up	Clip1	CAP-GLY domain containing linker protein 1
1442811_at	1.95815	up	Rgmb	RGM domain family, member B
1428637_at	1.94419	up	Dyrk2	dual-specificity tyrosine-(Y)-phosphorylation regulated kinase 2
1419695_at	1.79857	up	St8sia1	ST8 alpha-N-acetyl-neuraminide alpha-2,8-sialyltransferase 1
1423748_at	1.78088	up	Pdk1	pyruvate dehydrogenase kinase, isoenzyme 1
1423747_a_at	1.77997	up	Pdk1	pyruvate dehydrogenase kinase, isoenzyme 1
1442332_at	1.70832	up
1438511_a_at	1.52997	up	1190002H23Rik	RIKEN cDNA 1190002H23 gene
1426397_at	1.47811	up	Tgfbr2	transforming growth factor, beta receptor II
1425518_at	1.45986	up	Rapgef4	Rap guanine nucleotide exchange factor (GEF) 4
1429264_at	1.45008	up	C030044B11Rik	RIKEN cDNA C030044B11 gene
1440041_at	1.44165	up
1448931_at	1.41661	up	F2rl1	coagulation factor II (thrombin) receptor-like 1
1444089_at	1.37621	up	Spnb2	spectrin beta 2
1455095_at	1.34162	up	Hist2h2be	histone cluster 2, H2be
1438712_at	1.33156	up	Dennd2d	DENN/MADD domain containing 2D
1454762_at	1.31881	up	Xkrx	X Kell blood group precursor related X linked
1443932_at	1.30232	up	Klhdc1	kelch domain containing 1
1420965_a_at	1.30013	up	Enc1	ectodermal-neural cortex 1
1447314_at	1.25944	up
1419112_at	1.25304	up	Nlk	nemo like kinase
1453119_at	1.23247	up	Otud1	OTU domain containing 1
1456467_s_at	1.19995	up	Nlk	nemo like kinase
1447854_s_at	1.1746	up	Hist2h2be	histone cluster 2, H2be
1438125_at	1.13022	up	C230085N15Rik	RIKEN cDNA C230085N15 gene
1454734_at	1.12832	up	Lef1	lymphoid enhancer binding factor 1
1427417_at	1.09016	up	Scml4	sex comb on midleg-like 4 (Drosophila)
1451574_at	1.08224	up	Bcl9	B-cell CLL/lymphoma 9
1429274_at	1.0655	up	Lypd6b	LY6/PLAUR domain containing 6B
1435086_s_at	1.05426	up	Klhdc2	kelch domain containing 2
1455747_at	4.09797	down	Ggt5	gamma-glutamyltransferase 5
1433471_at	3.67062	down	Tcf7	transcription factor 7, T-cell specific
1438635_x_at	3.26072	down	B930041F14Rik	RIKEN cDNA B930041F14 gene
1422272_at	3.22606	down	Phxr4	per-hexamer repeat gene 4
1453788_at	3.20341	down
1439036_a_at	2.57832	down	Atp1b1	ATPase, Na+/K+ transporting, beta 1 polypeptide
1436398_at	2.21771	down
1455555_at	2.13796	down	Vipr1	vasoactive intestinal peptide receptor 1
1440760_at	2.13295	down
1418257_at	1.93929	down	Slc12a7	solute carrier family 12, member 7
1418216_at	1.92437	down	Ggt5	gamma-glutamyltransferase 5
1416708_a_at	1.86779	down	Gramd1a	GRAM domain containing 1A
1436491_at	1.85497	down	Gm11346	X-linked lymphocyte-regulated 5 pseudogene
1419194_s_at	1.74402	down	Gmfg	glia maturation factor, gamma
1441926_x_at	1.67774	down	Tmie	transmembrane inner ear
1434473_at	1.67626	down	Slc16a5	solute carrier family 16 (monocarboxylic acid transporters), member 5
1440157_at	1.66832	down
1434980_at	1.58146	down	Pik3r5	phosphoinositide-3-kinase, regulatory subunit 5, p101
1422478_a_at	1.52142	down	Acss2	acyl-CoA synthetase short-chain family member 2
1438932_at	1.46472	down	Rasgrp2	RAS, guanyl releasing protein 2
1457656_s_at	1.43322	down	C230085N15Rik	RIKEN cDNA C230085N15 gene
1437356_at	1.4148	down	Gpr183	G protein-coupled receptor 183
1439449_at	1.37371	down	Satb1	special AT-rich sequence binding protein 1
1434601_at	1.35621	down	Amigo2	adhesion molecule with Ig like domain 2
1455664_at	1.35016	down	Rtn4rl1	reticulon 4 receptor-like 1
1455805_x_at	1.34497	down	Ccdc22	coiled-coil domain containing 22
1438933_x_at	1.33834	down	Rasgrp2	RAS, guanyl releasing protein 2
1457163_at	1.33063	down	D730035F11Rik	RIKEN cDNA D730035F11 gene
1428909_at	1.32596	down	A130040M12Rik	RIKEN cDNA A130040M12 gene
1446412_at	1.30805	down
1441552_at	1.29133	down	Tcra	T-cell receptor alpha chain
1416957_at	1.23699	down	Pou2af1	POU domain, class 2, associating factor 1
1433769_at	1.17525	down	Als2cl	ALS2 C-terminal like
1447546_s_at	1.12905	down
1454745_at	1.10432	down	Arhgap29	Rho GTPase activating protein 29
1418003_at	1.0918	down	1190002H23Rik	RIKEN cDNA 1190002H23 gene
1443115_at	1.07037	down
1449757_x_at	1.0399	down	Dntt	deoxynucleotidyltransferase, terminal
