# Supplementary material for: Insulin-like growth factor-1 stimulates regulatory T cells and suppresses autoimmune disease
Source: EMBO Mol Med. 2014 Nov 3;6(11):1423–35. doi: 10.15252/emmm.201303376 (PMC4237469; doi:10.15252/emmm.201303376)
Supplement: Supplementary file 4 [file emmm0006-1423-sd4.xlsx]

## Sheet: Sheet1
Supp. Table 3
Transcription Target----mmu_V$E2F1_Q3----DB_ID:1473
C=159;O=12;E=2.62;R=4.58;rawP=1.36e-05;adjP=0.0050
1451080_at	230484	ENSMUSG00000028560	Usp1	ubiquitin specific peptidase 1
1439264_x_at	16796	ENSMUSG00000038366	Lasp1	LIM and SH3 protein 1
1448104_at	104776	ENSMUSG00000021238	Aldh6a1	aldehyde dehydrogenase family 6, subfamily A1
1431804_a_at	20687	ENSMUSG00000027109	Sp3	trans-acting transcription factor 3
1416300_a_at	18674	ENSMUSG00000061904	Slc25a3	solute carrier family 25 (mitochondrial carrier, phosphate carrier), member 3
1452661_at	22042	ENSMUSG00000022797	Tfrc	transferrin receptor
1460669_at	16201	ENSMUSG00000032178	Ilf3	interleukin enhancer binding factor 3
1416415_a_at	51788	ENSMUSG00000037894	H2afz	H2A histone family, member Z
1424156_at	19650	ENSMUSG00000027641	Rbl1	retinoblastoma-like 1 (p107)
1452700_s_at	211255	ENSMUSG00000043881	Kbtbd7	kelch repeat and BTB (POZ) domain containing 7
1452241_at	235559	ENSMUSG00000032555	Topbp1	topoisomerase (DNA) II binding protein 1
1449217_at	26885	ENSMUSG00000028282	Casp8ap2	caspase 8 associated protein 2
Transcription Target----mmu_GTGACGY_V$E4F1_Q6----DB_ID:1379
C=415;O=20;E=6.85;R=2.92;rawP=2.05e-05;adjP=0.0050
1427162_a_at	13714	ENSMUSG00000026436	Elk4	ELK4, member of ETS oncogene family
1422612_at	15277	ENSMUSG00000000628	Hk2	hexokinase 2
1416300_a_at	18674	ENSMUSG00000061904	Slc25a3	solute carrier family 25 (mitochondrial carrier, phosphate carrier), member 3
1425241_a_at	78889	ENSMUSG00000017677	Wsb1	WD repeat and SOCS box-containing 1
1424557_at	69085	ENSMUSG00000021621	Zcchc9	zinc finger, CCHC domain containing 9
1460398_at	320595	ENSMUSG00000041229	Phf8	PHD finger protein 8
1460179_at	15502	ENSMUSG00000028410	Dnaja1	DnaJ (Hsp40) homolog, subfamily A, member 1
1420870_at	17354	ENSMUSG00000026743	Mllt10	myeloid/lymphoid or mixed-lineage leukemia (trithorax homolog, Drosophila); translocated to, 10
1423662_at	70495	ENSMUSG00000031007	Atp6ap2	ATPase, H+ transporting, lysosomal accessory protein 2
1434189_at	20842	ENSMUSG00000037286	Stag1	stromal antigen 1
1450858_a_at	66105	ENSMUSG00000078578	Ube2d3	ubiquitin-conjugating enzyme E2D 3 (UBC4/5 homolog, yeast)
1423114_at	66105	ENSMUSG00000078578	Ube2d3	ubiquitin-conjugating enzyme E2D 3 (UBC4/5 homolog, yeast)
1439840_at	18970	ENSMUSG00000031536	Polb	polymerase (DNA directed), beta
1452661_at	22042	ENSMUSG00000022797	Tfrc	transferrin receptor
1451177_at	67035	ENSMUSG00000028035	Dnajb4	DnaJ (Hsp40) homolog, subfamily B, member 4
1427682_a_at	13654	ENSMUSG00000037868	Egr2	early growth response 2
1427683_at	13654	ENSMUSG00000037868	Egr2	early growth response 2
1428388_at	74493	NULL	Tnks2	tankyrase, TRF1-interacting ankyrin-related ADP-ribose polymerase 2
1435227_at	58208	ENSMUSG00000048251	Bcl11b	B-cell leukemia/lymphoma 11B
1452966_at	58208	ENSMUSG00000048251	Bcl11b	B-cell leukemia/lymphoma 11B
1415678_at	19042	ENSMUSG00000021096	Ppm1a	protein phosphatase 1A, magnesium dependent, alpha isoform
1423069_at	11538	ENSMUSG00000051149	Adnp	activity-dependent neuroprotective protein
1452660_s_at	52323	ENSMUSG00000028986	Klhl7	kelch-like 7 (Drosophila)
Transcription Target----mmu_V$E2F1_Q6----DB_ID:1762
C=153;O=11;E=2.52;R=4.36;rawP=4.84e-05;adjP=0.0079
1448104_at	104776	ENSMUSG00000021238	Aldh6a1	aldehyde dehydrogenase family 6, subfamily A1
1434189_at	20842	ENSMUSG00000037286	Stag1	stromal antigen 1
1431804_a_at	20687	ENSMUSG00000027109	Sp3	trans-acting transcription factor 3
1416300_a_at	18674	ENSMUSG00000061904	Slc25a3	solute carrier family 25 (mitochondrial carrier, phosphate carrier), member 3
1460669_at	16201	ENSMUSG00000032178	Ilf3	interleukin enhancer binding factor 3
1416415_a_at	51788	ENSMUSG00000037894	H2afz	H2A histone family, member Z
1424156_at	19650	ENSMUSG00000027641	Rbl1	retinoblastoma-like 1 (p107)
1452700_s_at	211255	ENSMUSG00000043881	Kbtbd7	kelch repeat and BTB (POZ) domain containing 7
1452241_at	235559	ENSMUSG00000032555	Topbp1	topoisomerase (DNA) II binding protein 1
1454843_at	110639	ENSMUSG00000025742	Prps2	phosphoribosyl pyrophosphate synthetase 2
1449217_at	26885	ENSMUSG00000028282	Casp8ap2	caspase 8 associated protein 2
Transcription Target----mmu_V$E2F4DP2_01----DB_ID:1543
C=152;O=10;E=2.51;R=3.99;rawP=0.0002;adjP=0.0089
1448104_at	104776	ENSMUSG00000021238	Aldh6a1	aldehyde dehydrogenase family 6, subfamily A1
1434189_at	20842	ENSMUSG00000037286	Stag1	stromal antigen 1
1431804_a_at	20687	ENSMUSG00000027109	Sp3	trans-acting transcription factor 3
1460669_at	16201	ENSMUSG00000032178	Ilf3	interleukin enhancer binding factor 3
1416415_a_at	51788	ENSMUSG00000037894	H2afz	H2A histone family, member Z
1424156_at	19650	ENSMUSG00000027641	Rbl1	retinoblastoma-like 1 (p107)
1452700_s_at	211255	ENSMUSG00000043881	Kbtbd7	kelch repeat and BTB (POZ) domain containing 7
1452241_at	235559	ENSMUSG00000032555	Topbp1	topoisomerase (DNA) II binding protein 1
1454843_at	110639	ENSMUSG00000025742	Prps2	phosphoribosyl pyrophosphate synthetase 2
1449217_at	26885	ENSMUSG00000028282	Casp8ap2	caspase 8 associated protein 2
Transcription Target----mmu_MGGAAGTG_V$GABP_B----DB_ID:1298
C=479;O=20;E=7.90;R=2.53;rawP=0.0001;adjP=0.0089
1427162_a_at	13714	ENSMUSG00000026436	Elk4	ELK4, member of ETS oncogene family
1426842_at	229096	ENSMUSG00000047213	Ythdf3	YTH domain family 3
1436921_at	11977	ENSMUSG00000033792	Atp7a	ATPase, Cu++ transporting, alpha polypeptide
1424674_at	106957	ENSMUSG00000024270	Slc39a6	solute carrier family 39 (metal ion transporter), member 6
1424557_at	69085	ENSMUSG00000021621	Zcchc9	zinc finger, CCHC domain containing 9
1439824_at	12662	ENSMUSG00000025531	Chm	choroidermia
1460716_a_at	12400	ENSMUSG00000031885	Cbfb	core binding factor beta
1449664_s_at	109331	ENSMUSG00000028309	Rnf20	ring finger protein 20
1434238_at	319944	ENSMUSG00000037343	Taf2	TAF2 RNA polymerase II, TATA box binding protein (TBP)-associated factor
1419083_at	21943	ENSMUSG00000022015	Tnfsf11	tumor necrosis factor (ligand) superfamily, member 11
1420618_at	67579	ENSMUSG00000020300	Cpeb4	cytoplasmic polyadenylation element binding protein 4
1455105_at	19248	ENSMUSG00000028771	Ptpn12	protein tyrosine phosphatase, non-receptor type 12
1429295_s_at	69716	ENSMUSG00000021569	Trip13	thyroid hormone receptor interactor 13
1450858_a_at	66105	ENSMUSG00000078578	Ube2d3	ubiquitin-conjugating enzyme E2D 3 (UBC4/5 homolog, yeast)
1423114_at	66105	ENSMUSG00000078578	Ube2d3	ubiquitin-conjugating enzyme E2D 3 (UBC4/5 homolog, yeast)
1452661_at	22042	ENSMUSG00000022797	Tfrc	transferrin receptor
1427682_a_at	13654	ENSMUSG00000037868	Egr2	early growth response 2
1427683_at	13654	ENSMUSG00000037868	Egr2	early growth response 2
1438562_a_at	19255	ENSMUSG00000024539	Ptpn2	protein tyrosine phosphatase, non-receptor type 2
1423069_at	11538	ENSMUSG00000051149	Adnp	activity-dependent neuroprotective protein
1434935_at	269774	ENSMUSG00000057230	Aak1	AP2 associated kinase 1
1452056_s_at	19055	ENSMUSG00000028161	Ppp3ca	protein phosphatase 3, catalytic subunit, alpha isoform
Transcription Target----mmu_V$E2F_02----DB_ID:1817
C=153;O=10;E=2.52;R=3.96;rawP=0.0002;adjP=0.0089
1448104_at	104776	ENSMUSG00000021238	Aldh6a1	aldehyde dehydrogenase family 6, subfamily A1
1434189_at	20842	ENSMUSG00000037286	Stag1	stromal antigen 1
1431804_a_at	20687	ENSMUSG00000027109	Sp3	trans-acting transcription factor 3
1460669_at	16201	ENSMUSG00000032178	Ilf3	interleukin enhancer binding factor 3
1416415_a_at	51788	ENSMUSG00000037894	H2afz	H2A histone family, member Z
1424156_at	19650	ENSMUSG00000027641	Rbl1	retinoblastoma-like 1 (p107)
1452700_s_at	211255	ENSMUSG00000043881	Kbtbd7	kelch repeat and BTB (POZ) domain containing 7
1452241_at	235559	ENSMUSG00000032555	Topbp1	topoisomerase (DNA) II binding protein 1
1454843_at	110639	ENSMUSG00000025742	Prps2	phosphoribosyl pyrophosphate synthetase 2
1449217_at	26885	ENSMUSG00000028282	Casp8ap2	caspase 8 associated protein 2
Transcription Target----mmu_V$E2F_Q6----DB_ID:1424
C=152;O=10;E=2.51;R=3.99;rawP=0.0002;adjP=0.0089
1452176_at	218210	ENSMUSG00000021374	Nup153	nucleoporin 153
1448104_at	104776	ENSMUSG00000021238	Aldh6a1	aldehyde dehydrogenase family 6, subfamily A1
1434189_at	20842	ENSMUSG00000037286	Stag1	stromal antigen 1
1431804_a_at	20687	ENSMUSG00000027109	Sp3	trans-acting transcription factor 3
1460669_at	16201	ENSMUSG00000032178	Ilf3	interleukin enhancer binding factor 3
1416415_a_at	51788	ENSMUSG00000037894	H2afz	H2A histone family, member Z
1424156_at	19650	ENSMUSG00000027641	Rbl1	retinoblastoma-like 1 (p107)
1452700_s_at	211255	ENSMUSG00000043881	Kbtbd7	kelch repeat and BTB (POZ) domain containing 7
1452241_at	235559	ENSMUSG00000032555	Topbp1	topoisomerase (DNA) II binding protein 1
1449217_at	26885	ENSMUSG00000028282	Casp8ap2	caspase 8 associated protein 2
Transcription Target----mmu_V$E2F1DP2_01----DB_ID:1464
C=152;O=10;E=2.51;R=3.99;rawP=0.0002;adjP=0.0089
1448104_at	104776	ENSMUSG00000021238	Aldh6a1	aldehyde dehydrogenase family 6, subfamily A1
1434189_at	20842	ENSMUSG00000037286	Stag1	stromal antigen 1
1431804_a_at	20687	ENSMUSG00000027109	Sp3	trans-acting transcription factor 3
1460669_at	16201	ENSMUSG00000032178	Ilf3	interleukin enhancer binding factor 3
1416415_a_at	51788	ENSMUSG00000037894	H2afz	H2A histone family, member Z
1424156_at	19650	ENSMUSG00000027641	Rbl1	retinoblastoma-like 1 (p107)
1452700_s_at	211255	ENSMUSG00000043881	Kbtbd7	kelch repeat and BTB (POZ) domain containing 7
1452241_at	235559	ENSMUSG00000032555	Topbp1	topoisomerase (DNA) II binding protein 1
1454843_at	110639	ENSMUSG00000025742	Prps2	phosphoribosyl pyrophosphate synthetase 2
1449217_at	26885	ENSMUSG00000028282	Casp8ap2	caspase 8 associated protein 2
Transcription Target----mmu_V$E2F1DP1_01----DB_ID:1532
C=152;O=10;E=2.51;R=3.99;rawP=0.0002;adjP=0.0089
1448104_at	104776	ENSMUSG00000021238	Aldh6a1	aldehyde dehydrogenase family 6, subfamily A1
1434189_at	20842	ENSMUSG00000037286	Stag1	stromal antigen 1
1431804_a_at	20687	ENSMUSG00000027109	Sp3	trans-acting transcription factor 3
1460669_at	16201	ENSMUSG00000032178	Ilf3	interleukin enhancer binding factor 3
1416415_a_at	51788	ENSMUSG00000037894	H2afz	H2A histone family, member Z
1424156_at	19650	ENSMUSG00000027641	Rbl1	retinoblastoma-like 1 (p107)
1452700_s_at	211255	ENSMUSG00000043881	Kbtbd7	kelch repeat and BTB (POZ) domain containing 7
1452241_at	235559	ENSMUSG00000032555	Topbp1	topoisomerase (DNA) II binding protein 1
1454843_at	110639	ENSMUSG00000025742	Prps2	phosphoribosyl pyrophosphate synthetase 2
1449217_at	26885	ENSMUSG00000028282	Casp8ap2	caspase 8 associated protein 2
Transcription Target----mmu_V$E2F_Q4----DB_ID:1798
C=154;O=10;E=2.54;R=3.94;rawP=0.0002;adjP=0.0089
1452176_at	218210	ENSMUSG00000021374	Nup153	nucleoporin 153
1448104_at	104776	ENSMUSG00000021238	Aldh6a1	aldehyde dehydrogenase family 6, subfamily A1
1434189_at	20842	ENSMUSG00000037286	Stag1	stromal antigen 1
1431804_a_at	20687	ENSMUSG00000027109	Sp3	trans-acting transcription factor 3
1460669_at	16201	ENSMUSG00000032178	Ilf3	interleukin enhancer binding factor 3
1416415_a_at	51788	ENSMUSG00000037894	H2afz	H2A histone family, member Z
1424156_at	19650	ENSMUSG00000027641	Rbl1	retinoblastoma-like 1 (p107)
1452700_s_at	211255	ENSMUSG00000043881	Kbtbd7	kelch repeat and BTB (POZ) domain containing 7
1452241_at	235559	ENSMUSG00000032555	Topbp1	topoisomerase (DNA) II binding protein 1
1449217_at	26885	ENSMUSG00000028282	Casp8ap2	caspase 8 associated protein 2
The results for each enriched gene set are listed in this table. For each gene set, the first row lists the gene set name, and corresponding Gene Set ID. The second row lists number of reference genes in the category (C), number of genes in the gene set and also in the category (O), expected number in the category (E), Ratio of enrichment (R), p value from hypergeometric test (rawP), and p value …
